# Supplementary material for: Engineering artificial photosynthesis based on rhodopsin for CO2 fixation
Source: Nat Commun. 2023 Dec 4;14:8012. doi: 10.1038/s41467-023-43524-4 (PMC10696030; doi:10.1038/s41467-023-43524-4)
Supplement: Supplementary file 4 — Source Data [file 41467_2023_43524_MOESM4_ESM.xlsx]

## Sheet: Figure 2b
Wavenumber	MtrCAB_1_points00	MtrCAB_1_points01	MtrCAB_1_points02	MtrCAB_1_points03	MtrCAB_1_points04	MtrCAB_1_points05	MtrCAB_1_points06	MtrCAB_1_points07	MtrCAB_1_points08	MtrCAB_1_points09	MtrCAB_1_points10	MtrCAB_1_points11	MtrCAB_1_points12	MtrCAB_1_points13	MtrCAB_1_points14	MtrCAB_1_points15	MtrCAB_1_points16	MtrCAB_1_points17	MtrCAB_1_points18	MtrCAB_1_points19	MtrCAB_1_points20	MtrCAB_1_points21	MtrCAB_1_points22	MtrCAB_1_points23	MtrCAB_1_points24	MtrCAB_1_points25	MtrCAB_1_points26	MtrCAB_1_points27	MtrCAB_1_points28	MtrCAB_1_points29	MtrCAB_1_points30	MtrCAB_1_points31	MtrCAB_1_points32	MtrCAB_1_points33	MtrCAB_1_points34	MtrCAB_1_points35	MtrCAB_1_points36	MtrCAB_1_points37	MtrCAB_1_points38	MtrCAB_1_points39	MtrCAB_1_points40	MtrCAB_2_points00	MtrCAB_2_points01	MtrCAB_2_points02	MtrCAB_2_points03	MtrCAB_2_points04	MtrCAB_2_points05	MtrCAB_2_points06	MtrCAB_2_points07
319.081	0.0915276	0.0610365	0.056774	0.0992526	-0.0211937	0.0284336	0.0479842	0.0688585	0.0602816	0.0755766	0.121807	-0.0532392	0.00121065	0.0273537	-0.0190625	0.0373754	0.0679804	0.0508049	0.0634287	0.0481679	0.106681	0.0940794	0.170572	0.0834333	0.0382799	0.0300283	0.0502141	0.0377268	0.0784898	0.151405	0.101443	0.0313985	0.0683011	0.107409	0.0478767	0.0522922	0.0198247	0.0874982	0.0255639	0.080718	0.0348367	-0.032412	0.0758423	0.0729817	0.0980597	0.0563407	0.0494068	0.0272119	0.0402772
322.723	0.079376	-0.0256957	0.0651603	-0.0221853	0.164889	0.0511048	0.106113	0.176429	0.0723164	0.0255746	0.0990744	0.0367383	0.0209205	0.0177889	0.0525288	-0.0502177	-0.00116615	0.0421252	0.0403263	0.0281593	0.074418	0.0972176	0.0609768	0.0246842	0.0461065	0.0467664	0.00771758	0.0523693	0.143327	0.091397	0.0952545	-0.014282	0.0561555	0.0409495	0.0774759	0.0441054	-0.0171706	0.00635268	0.0506794	0.000918474	0.05499	0.111589	-0.0286855	0.0535724	0.101025	0.0321483	-0.0310511	0.0499727	0.140594
326.366	0.060971	0.0157155	0.0632435	0.00176983	0.0057007	0.0462218	0.0867539	0.0895901	0.0428587	0.0189063	0.0409487	0.00697085	0.0489202	0.067256	0.040662	-0.0248204	0.0310588	0.0572394	0.123197	-0.0271106	-0.00960042	0.0229847	0.0167315	0.0502931	0.0611537	0.0199659	0.1529	0.130165	0.0306585	0.0273208	0.064185	0.0391307	-0.0499727	0.100916	0.0453898	0.0043275	0.0928214	0.0378461	0.0325773	0.0125086	0.0144399	0.0509834	-0.0217408	-0.0108886	0.0772759	0.0458404	-0.0252076	0.0244315	0.0628438
330.007	0.025309	0.12479	-0.0542698	-0.0182017	0.105914	0.0685807	0.0288086	0.145446	0.0146389	-0.038622	0.105779	-0.0206109	0.0325056	0.0392955	0.0226837	-0.0728408	0.0936762	0.0222755	0.0683861	0.0602009	0.0427772	0.0997096	0.032065	0.0230643	-0.0139577	0.066936	0.0740982	0.0167967	0.00829544	0.0597726	0.0130092	0.00883288	0.113953	0.0669497	0.0410586	0.0153924	0.0486197	0.0780388	-0.00684824	-0.0217639	0.0973391	0.0931134	0.00681347	0.00407732	0.0287716	-0.0201312	0.0012086	0.0826334	0.0580529
333.647	0.0886856	0.045282	-0.0194154	0.0560326	0.0666261	0.148682	-0.0204911	0.0324081	0.159811	0.122346	0.058901	0.0657518	0.0416404	0.0522848	0.0179353	0.012389	0.0894543	0.039511	0.0349208	0.0571254	0.0619536	-0.0357249	0.0386319	-0.0322849	0.108577	0.0335087	0.0297076	0.0739169	0.0463778	0.0795909	0.030964	0.0376686	0.0233236	0.101138	0.0778906	0.0980219	0.0477102	0.0130864	0.0125722	0.0567065	0.0424133	0.124693	0.0465284	0.0229888	0.0236351	0.0210693	0.0680809	0.0256544	0.0357076
337.285	0.120345	0.00563453	0.106603	0.0745247	0.113828	0.0801395	0.0330268	-0.0566744	0.120475	0.183871	0.0710711	0.0330003	0.00710137	0.0220521	0.0716288	0.109385	0.0217361	0.0403416	0.0136165	0.0690239	0.0687634	0.0770197	0.0428987	0.0978257	0.105902	0.0472224	0.0757871	0.0844299	0.108728	-0.0293457	0.0603756	0.106124	0.0649662	0.0396376	0.103256	0.0519283	0.124683	-0.0181772	0.0551218	0.0444915	-0.0239932	0.0389485	0.0781729	0.0972702	-0.0080466	0.0188727	0.0270537	0.095108	0.0834578
340.922	0.0987628	0.0794941	0.0597378	0.0842548	0.041379	0.163446	0.130707	0.147286	0.0577552	0.134078	0.0869127	0.107295	0.0105266	-0.000636488	0.0970634	0.0960677	0.0731878	0.0267093	0.122775	0.0872286	0.120734	0.079477	0.0637825	0.0893068	0.0786189	0.055807	0.0918535	0.134542	0.139833	0.0603174	0.0909044	0.0521526	-0.0211694	0.0704129	0.0981167	0.0930372	0.0438495	0.129746	0.0408308	0.114521	0.0407527	0.069051	0.0759536	0.10672	0.0895119	0.0477626	0.141619	0.0414995	0.131689
344.555	0.131663	0.0742402	0.133164	0.054732	0.204615	0.217027	0.0938665	0.109059	0.122041	0.184504	0.171948	0.0752042	0.0162489	-0.0235596	0.00353751	0.0720175	0.0250205	0.0337085	0.183274	0.0423906	0.102181	0.118504	0.0601654	0.0712626	0.155416	0.0931923	0.150859	0.115765	0.0584534	0.156334	0.124671	0.098106	0.100021	0.140506	0.0913203	0.0653215	0.0610607	0.0347337	0.0244	-0.0178827	0.0672595	0.0471917	0.0867239	0.16652	0.113344	0.0407666	0.0614243	0.10135	0.0343567
348.19	0.10927	0.231258	0.0627458	0.113374	0.241928	0.154923	0.0577208	0.122999	0.15681	0.182648	0.213649	0.00517074	0.0314893	0.0948697	0.0230849	0.0937964	0.108746	0.0897463	0.0162279	0.0678686	0.0983622	0.108833	0.146675	0.147082	0.0716981	0.164525	-0.00574588	0.159861	0.138417	0.134601	0.14376	0.048713	0.143206	0.0425073	0.0495049	0.0762541	0.15125	0.117381	0.0737166	0.0926309	0.0682797	0.110146	0.0990157	0.0853175	0.117275	0.0602551	-0.0236277	0.00835325	0.0430457
351.822	0.151022	0.14251	0.120645	0.114378	0.143213	0.11131	0.129198	0.113211	0.0800599	0.145867	0.193115	0.0165926	0.113157	0.0661593	0.0481164	0.00508734	0.0847727	0.0645839	0.158575	0.114021	0.111899	0.0731523	0.039829	0.126073	0.117743	0.0242303	0.136143	0.133041	0.00415157	0.0948549	0.130544	0.133801	0.101555	0.126652	0.0621243	0.112116	0.0986845	0.0642776	0.152347	-0.0519378	-0.0199396	0.111852	0.126841	0.0811706	0.121095	0.0965297	0.0298235	0.0794082	0.0885523
355.453	0.145786	0.234197	0.0747791	0.028039	0.221764	0.181013	0.0645218	0.122977	0.209458	0.185569	0.216452	0.00750805	0.0311724	0.0903511	0.0630794	0.0910905	0.0133217	0.12658	0.136235	0.0453369	0.101016	0.123403	0.164215	0.187643	0.108228	0.0785122	0.186966	0.129024	0.113272	0.0838556	0.0507415	0.104362	0.0545485	0.153512	0.104177	0.0852928	0.167705	0.0386935	0.0105164	0.0615237	0.0338445	0.112554	0.114951	0.101133	0.151437	0.0918466	0.0660865	0.118662	0.123265
359.083	0.152898	0.130942	0.0165756	0.038771	0.279563	0.0711438	0.0916178	0.124785	0.0884429	0.133579	0.157874	0.110728	0.0535646	0.00590357	0.0542107	0.0103714	0.0722867	0.0199718	0.121865	0.120578	0.0999077	0.0465161	0.103181	0.113614	0.107693	0.0857136	0.146764	0.0489766	0.167374	0.118093	0.100269	0.114772	0.036379	0.144018	-0.0502302	0.082877	0.0619195	0.0401951	0.0721685	-0.0222867	0.0134092	0.0952495	0.116691	0.0222907	0.0757392	0.0143023	0.0693365	-0.0231584	0.0638711
362.709	0.0594475	0.0538423	-0.0143052	0.127331	0.0479824	0.0758558	0.0626858	0.12807	0.0443834	0.128283	0.145583	0.0550009	0.0343105	-0.0347661	0.0183526	0.00955273	0.0529195	-0.0558426	0.0249003	0.0329628	0.138707	-0.0114679	0.103608	-0.0291465	0.0174266	0.0662708	0.160673	0.0354073	0.0348915	0.148393	0.101285	-0.0429961	0.00179836	0.0925066	-0.00527842	0.0533239	0.0532032	0.0577809	0.0256745	-0.0439061	0.0272288	0.0659847	0.0250376	0.0128278	0.0897624	0.102356	-0.00466795	0.0773926	0.0939485
366.336	0.080181	0.0592085	0.0224048	0.0531456	0.0505886	0.0674072	0.0593313	0.18589	0.059767	-0.0299456	0.15983	0.0783357	0.0250482	0.0215657	-0.115005	0.00613216	-0.0257752	-0.0216705	0.0586866	0.0431656	0.0880132	0.0535795	0.0659258	0.114363	0.147464	0.0257663	0.0935779	0.136244	0.0524706	0.0842084	0.0477152	0.0346337	0.0440757	0.0611767	0.102432	0.0748236	0.0810217	0.0300505	0.0043196	0.0924818	-0.0365884	0.0823129	0.023276	-1.66099e-06	0.0693061	-0.00973508	0.0375424	-0.00472115	0.0262586
369.962	0.0286148	-0.0141534	-0.0465252	0.0685129	0.183741	0.105774	0.0598324	0.14027	0.114814	0.1835	0.161534	0.0109348	-0.0124719	0.0429222	0.0258838	0.0708406	0.0481503	0.0448564	0.115697	0.0760087	0.121622	0.104155	0.0313174	0.129358	0.065806	0.0513138	0.169522	0.107603	0.0556046	0.14479	0.113139	-0.00931093	0.0556532	0.13088	0.08999	0.0277459	0.0567049	0.0116383	0.0469109	-0.0419768	0.0588569	0.0488684	0.0238277	0.0327892	0.0514978	0.0403131	0.00416559	0.0112752	0.0199649
373.586	0.0937949	0.0432287	0.0654719	-0.00445817	0.143216	0.0472235	0.0389971	0.154054	0.0549234	0.121854	0.205871	0.0788752	-0.0476319	-0.0102398	-0.0294333	-0.00655026	-0.00469333	0.044339	0.0105491	0.0207212	0.0442435	0.0946776	0.110734	0.0980804	0.0302967	0.0111107	0.0970288	0.126518	0.0557639	0.161352	0.0705667	-0.0391374	0.0319294	0.112866	0.0795965	-0.00392204	0.0449284	0.0251049	-0.00954778	-0.107343	-0.0201263	0.100623	0.0658831	0.0266824	0.0932536	0.13979	0.0377173	0.0620971	0.0747952
377.206	0.0716455	0.121585	0.0562301	0.0606218	0.161348	0.154335	0.0338594	0.0914843	-0.0414052	0.133688	0.0584498	-0.0168838	0.0657114	0.0620088	0.0499226	-0.0169989	-0.0203406	0.0750104	0.104781	0.0853425	0.0855189	0.0969602	0.0156174	0.0542576	0.104592	0.0377702	0.142802	0.141302	0.0471565	0.0944574	0.0587133	0.0170196	0.0962276	0.166241	-0.0141939	0.0900774	0.0707659	0.0765794	-0.0775409	-0.106271	-0.0357378	0.147654	0.0521615	0.0365383	0.00681413	0.0601279	0.00744319	0.0280636	0.0669919
380.828	0.0280917	0.102393	0.0704422	0.0100636	0.0982182	0.0708408	0.0105961	0.164407	0.150265	0.14278	0.154138	0.00649207	0.0582132	0.100154	0.0136939	-0.0470295	0.0466021	-0.0156102	0.109259	0.146739	0.0523956	0.000288398	0.0822782	-0.00390446	0.0566169	0.0655837	0.0407711	0.131617	0.101861	0.105334	0.0486663	0.00297698	-0.00976215	0.0217138	-0.0265488	0.0658337	0.0291874	0.0846418	-0.0869032	-0.0355015	-0.000137537	0.084162	-0.00746056	0.110478	0.12904	-0.000274722	0.000651437	-0.0223336	-0.0311457
384.447	0.044512	0.0401801	-0.0210145	0.0427614	0.15218	0.0566814	-0.0725265	0.154346	-0.0246129	0.0600876	0.0465583	0.0207323	-0.0636311	-0.0239919	-0.0250145	0.0241004	0.0207665	0.0341652	0.00778146	-0.0574323	0.0950887	-0.0101341	0.0931344	0.0325336	0.168566	-0.0280866	-0.0489808	0.0410212	-0.0270995	0.0452197	-0.0309592	0.00498526	-0.00742376	0.0483445	0.0693915	0.0531422	0.106124	0.060991	-0.0642436	0.0035502	0.0138486	0.0501939	0.0152158	0.031776	0.0497788	0.00535591	-0.00383919	0.101345	0.0145082
388.064	0.081404	0.0112105	-0.0111407	-0.0165765	0.0713607	0.0904456	0.0231353	-0.00258906	-0.0288163	0.0768814	0.0803344	-0.0484787	-0.026715	-0.0452066	0.0182024	-0.00877567	-0.0797815	0.0365589	0.00397253	0.0454652	0.0199351	0.0246717	-0.0186273	0.0454659	0.03165	0.00825413	0.0479185	0.046004	-0.00258313	0.0961486	0.038504	-0.011494	0.0126558	0.0465747	0.00592138	0.0387704	0.0506663	0.0206036	-0.00763742	-0.186561	0.0238089	0.1028	0.0461281	0.0206881	0.121591	0.127089	-0.0461247	0.121242	-0.0417536
391.681	0.117076	0.0394295	0.0586846	-0.00541623	0.166107	0.077403	-0.0610017	0.108323	0.0927969	0.176933	0.0880483	0.0162744	-0.0709815	-0.0207	0.0414176	-0.045243	-0.0642564	-0.000847812	0.024053	0.0400969	0.00315449	0.0340547	0.0716376	0.0927768	0.106545	-0.0401465	-0.0308764	0.0860719	0.0291333	0.0922083	-0.0548497	0.0213748	0.0108894	0.0311354	-0.0687194	0.0474092	0.132435	0.0954789	-0.0228095	-0.0476855	0.0105273	0.127166	0.0443414	0.0748385	0.00972203	0.0605926	0.0194362	0.0288692	0.0227347
395.296	0.0898551	0.158319	0.0463784	0.0357161	0.0726152	0.0968129	0.0658535	0.0452925	0.020049	-0.0287423	0.111228	0.0468461	0.0914865	-0.0500713	-0.0163921	0.0324952	0.0409681	0.0279985	0.0863131	0.0614262	0.0469897	0.122762	0.140785	0.0462869	0.0841706	0.0399083	0.0658732	0.112922	0.0893541	0.086911	0.100648	0.0134429	0.0371809	0.105144	0.00510703	0.0369793	-0.0336294	-0.0209065	-0.011834	-0.0569049	-0.0328255	0.0933475	-0.038916	0.106307	0.0763643	0.0496139	-0.0433934	0.0360415	0.0236357
398.908	0.124397	0.00216225	0.13232	-0.019061	0.103446	0.0630508	0.068977	0.0766586	0.0277405	0.108882	0.00857467	-0.0339423	0.0191474	-0.0393621	0.0342834	0.0074231	0.0341421	0.105619	0.0800946	0.112901	0.0668499	0.0863753	0.0562664	0.0747594	0.0314517	0.0532846	0.113138	0.137462	0.135788	0.117542	0.12678	0.00851786	0.0761359	0.117015	0.0590948	-0.0318164	0.00939382	0.0210977	-0.0585833	-0.0102359	0.043397	0.0327493	0.0819319	-0.0528428	0.121342	-0.0134329	-0.0274733	0.0750155	0.0539206
402.521	0.0961744	0.106476	0.0523302	0.0918023	0.0915564	0.094064	0.0475913	0.0334384	-0.0431074	0.0994308	0.0623928	0.00838574	0.0355344	0.0704876	0.0742401	-0.0152912	0.0586197	0.0342348	0.0518292	0.0740781	0.106465	0.0285008	0.0433689	0.0843307	0.0130871	0.078689	0.000932809	0.0962771	0.119695	0.0270418	0.0368197	-0.0410543	0.00518283	0.0875072	0.108407	0.0405916	0.0636548	0.0100368	-0.00449335	-0.0361202	-0.00068184	0.134339	0.076794	0.0948576	0.0499022	0.0148139	0.0261004	0.0294435	0.0351885
406.132	0.0732838	0.0194976	0.0880318	-0.0124475	0.152618	0.100721	0.0143457	0.148895	-0.0506638	0.0300765	0.0415235	0.0290537	-0.0599995	-0.0206493	0.0563672	-0.0443735	0.0749748	0.00716741	0.0256641	0.0346354	0.0465121	0.0774664	0.085215	0.0163443	0.0851028	0.0530086	0.0937996	0.033282	0.0657067	0.00249107	0.168899	0.0805461	-0.00869944	0.048925	0.0507769	0.0386567	0.0571836	0.0574686	-0.0363818	-0.00828552	0.0919209	0.0857401	0.0735673	0.0467293	0.0143029	0.0306725	0.0593907	0.028585	0.0282453
409.74	0.170795	0.0824964	0.0530912	0.0751322	0.134847	0.125047	0.0153276	0.0839523	0.140049	0.159004	0.0962193	0.0155474	0.0304629	-0.0374626	0.00281836	-0.0287069	0.0558951	0.0242788	0.16263	0.00548879	0.180484	0.193507	0.0458606	0.184603	0.0316779	0.0205986	0.12298	0.149954	0.117399	0.160817	0.094915	-0.0176752	-0.0624999	0.0773256	0.0491275	-0.00214444	0.0671078	0.035629	0.00308924	-0.0501155	-0.0101422	0.0929637	0.011716	0.0498094	0.0602914	0.035646	0.0154585	0.071662	0.0347607
413.348	0.0667904	0.0895946	0.0812431	0.0329096	0.195211	0.118175	0.10934	0.186145	0.231124	0.00194348	0.152911	0.0439534	-0.050459	-0.0546784	0.114592	-0.027685	0.0700818	0.0234979	0.0374275	0.0184337	0.0810863	0.0512746	0.0755358	0.0361165	0.124793	0.0444284	0.0975997	0.169446	0.0903273	0.0467451	0.109338	0.0860666	0.0569528	0.108216	0.126224	0.0430996	0.115928	0.0304629	-0.0118371	-0.0711542	0.00965214	0.174947	0.0805523	0.101456	0.0881346	0.0387698	-0.00431943	-0.00403169	0.0385417
416.955	0.122802	0.176138	0.056277	0.0735106	0.212462	0.108812	0.0953232	0.204726	0.116409	0.179541	0.12607	0.10197	0.0130763	-0.0146574	0.0602269	0.00664271	0.0182902	0.0858115	0.0609168	0.0181031	0.149936	0.066886	0.0493627	0.0418991	0.107505	0.0584095	0.0512349	0.203501	0.0486552	0.0999764	0.050802	-0.0100048	-0.015501	0.0628684	0.0794293	0.0712627	0.0272903	0.0307426	-0.0268686	-0.0442197	0.019843	0.155898	0.133861	0.0915273	0.0376836	0.142788	-0.0893003	0.0644043	0.0617839
420.559	0.158925	0.0624986	-0.0561054	0.00791753	0.0982133	0.105825	0.1228	0.105177	0.0615176	0.141215	0.143183	0.0192202	0.039406	0.0376912	-0.0192516	-0.0131507	0.0683588	0.0397404	0.0958383	0.0139952	0.0794551	0.00709998	0.0806114	0.0402219	0.123858	0.105631	0.174649	0.192225	-0.0215043	0.0953978	0.0359521	0.0590328	0.0278509	0.106322	0.123443	0.0634313	0.064987	0.0612606	0.0441248	-0.00531889	0.0770071	0.118686	0.0747313	-0.0596533	0.0152451	0.00798216	-0.050033	0.021103	0.00850891
424.163	0.0639123	0.15248	0.0162758	0.0995289	0.178441	0.133684	0.101456	0.197852	0.0797652	0.123322	0.0798143	0.0623826	-0.0329684	0.0441963	-0.0126091	-0.000106398	0.0516929	0.120123	0.0121472	0.0809664	0.0976361	0.13451	0.0550526	0.0100146	0.0734209	-0.0194129	0.0364651	0.0874391	0.0656501	0.0704911	0.0508435	0.0967175	0.0551514	0.111901	-0.00568521	0.0431258	0.106487	0.0235135	-0.0646085	-0.0577025	-0.0785421	0.107449	0.0147902	0.0721263	0.0707013	0.0644052	-0.0305913	0.0615008	-0.0162992
427.766	0.0805223	-0.0392482	0.00639782	0.0459178	0.156586	0.0685269	0.0616201	0.144458	0.0361026	0.172846	0.0556762	0.0816666	0.00989893	-0.0687619	0.0563682	0.0311855	0.0445141	0.0895723	0.122815	0.105793	0.0362462	-0.0129565	-0.0492163	0.028175	0.00906642	0.0413552	0.0762444	0.0452369	0.117651	0.0680283	0.0825623	0.0780252	0.0819049	0.0871143	-0.0469204	0.12791	0.0483542	0.0263965	-0.0029417	-0.0812397	-0.0278742	0.158044	0.064951	0.107236	0.0372771	-0.0338529	0.0666947	0.0503747	-0.00540766
431.365	0.13059	0.164703	0.0133781	0.0888508	0.21143	0.0486917	0.140509	0.0907906	0.0194095	0.17294	0.0815981	0.0258409	-0.0700963	0.00635248	0.011645	0.0165355	0.00354628	0.0638513	0.0363627	0.038816	0.100139	0.153545	0.170751	0.0829636	-0.0103851	-0.0345609	-0.0321175	0.0958455	0.0399216	0.0857371	-0.0178908	0.0715569	0.0391506	0.0146959	0.0964598	0.0168021	0.0882049	0.0139841	-0.0121997	-0.0608456	-0.0175786	0.102488	0.134509	0.0939769	0.095805	0.063366	0.00592317	-0.0770968	0.0780671
434.965	0.172536	0.109499	0.0201826	0.137402	0.1851	0.0893625	0.0272641	0.0912198	-0.0497708	0.29618	0.112436	4.60981e-05	0.0561418	-0.0515287	-0.0618741	-0.00309846	0.0121785	0.0409393	0.0689663	0.0477962	0.0717171	0.0106365	0.0873273	0.0616348	0.116306	0.0279175	0.0659647	0.113156	0.100948	0.0519155	0.0559244	0.0354587	0.0468466	0.0896072	0.010004	-0.020152	-0.0286852	0.10193	-0.116884	-0.00258784	-0.0371653	0.066365	0.0776007	-0.0317588	0.00106666	0.036092	-0.0493475	0.0343697	0.0700796
438.562	0.179563	0.0994512	0.102384	0.0166534	0.114265	0.0652314	0.176524	0.227336	-0.0258596	0.175253	0.135813	0.0402961	-0.014266	-0.0287562	-0.0294167	-0.038553	0.0295892	0.0844109	-0.0156009	0.0320654	0.0784294	0.126255	0.128125	0.0894097	0.0367336	-0.0388341	0.0196678	0.0682219	0.07379	0.0985169	0.176581	0.00507583	-0.014527	0.023865	0.0282877	0.0266067	0.0352193	-0.027361	0.0194178	-0.114067	-0.0358542	0.127504	0.00367996	-0.00421851	0.00932004	0.0384939	-0.0408894	0.0270423	-0.0231285
442.159	0.00590098	0.0930466	0.0513315	0.00444532	0.205506	0.0372702	0.0674208	0.165714	-0.029417	0.0180218	0.103362	-0.0263152	-0.0605666	-0.0264559	0.0145189	-0.0208301	0.00936421	0.0334415	0.0340799	0.0194635	-0.00212484	0.0088541	0.0309514	0.00612099	0.0317919	-0.066405	0.0280127	0.102953	0.0777445	0.118421	0.0533969	-0.0144695	-0.00737243	0.0225674	0.03866	-0.0296964	-0.00903893	0.0663205	-0.0587142	-0.125305	-0.0836996	0.160033	0.0268978	-0.0124672	0.0206266	0.0330283	-0.0444897	0.0617501	0.0435553
445.752	0.151474	0.0572577	-0.00376825	-0.0682159	0.0758969	0.104066	0.0694492	0.202808	-0.0240045	0.0966152	0.0857661	0.0121781	-0.00586395	-0.0297174	-0.013069	0.00757427	-0.0141389	0.00367398	0.0965343	0.0697886	0.113382	-0.0131577	0.0471965	0.0695807	0.0185307	-0.00329251	0.0848338	0.098352	0.0596641	0.0996913	0.0305146	-0.0145947	0.0192552	0.0167898	0.0992828	0.000792732	0.00982165	-0.0421165	-0.0905361	-0.0758723	0.0477726	0.103054	0.0308645	0.0313066	0.0129818	0.0629418	0.00727166	-0.00720448	-0.015865
449.347	0.118686	0.0986958	-0.005885	0.0668432	0.117698	0.0365731	0.0489992	0.0629391	-0.0131692	0.104777	0.157205	0.0725734	-0.0541006	0.00868051	-0.0491263	-0.0691937	-0.0441882	0.0842077	-0.00617828	0.0665538	0.0688058	0.0223175	0.049369	-0.04199	-0.0513258	0.00510058	0.0986404	0.0176912	0.0657514	0.0745453	0.0262363	0.0995019	-0.0412365	0.0849422	0.0232991	0.061853	0.00558304	0.025181	-0.1007	-0.151008	-0.116316	0.0879631	0.0295435	0.0300951	0.0646934	-0.0228901	-0.0453729	0.0217979	0.087919
452.94	0.12707	-0.0464326	0.0757351	-0.0462434	0.0829525	0.0394212	0.0816777	0.0976589	0.0565276	0.148235	0.113252	0.129485	0.0290668	-0.117226	0.00375889	-0.114841	-0.0171495	0.0126903	0.0614508	-0.0610734	0.0636112	0.0441642	0.062989	-0.00263621	-0.00799628	-0.120723	0.106579	0.061543	0.0341014	0.0157667	0.0167101	0.0144695	-0.0109012	0.114436	-0.0469981	0.0732778	-0.0788241	-0.0231969	-0.0673531	-0.0816079	-0.0845913	0.067753	0.0364559	0.0330122	0.106917	0.0444363	0.00615564	0.0614177	0.00416158
456.529	0.129309	-0.049543	0.115648	0.0642473	0.133925	0.0445555	0.12052	0.206603	0.0822193	0.168003	0.0807295	-0.0629599	-0.0242111	-0.0876787	-0.0524845	-0.0134243	-0.00979118	-0.00184928	0.0358572	0.0324752	0.088097	0.0219643	0.00650712	0.0411422	0.0196549	-0.0115086	0.0177266	9.74614e-05	0.0900418	0.0451949	-0.0148103	-0.0117496	-0.00374518	0.107059	0.0792651	-0.0066591	0.00633883	0.0751457	-0.0990564	-0.113394	-0.0412992	0.0759184	0.107459	0.00254256	-0.0850346	-0.0313035	-0.0503611	0.000920406	-0.00207858
460.119	0.0992653	0.102029	0.0816794	0.0644899	0.0333902	0.050365	0.127269	0.0574019	-0.0218994	0.141492	0.100508	-0.0214612	-0.0266281	0.0541373	-0.0616522	-0.074945	0.032803	0.0705324	-0.0248731	0.00929305	0.0742723	0.0138577	-0.0405417	0.0290976	0.0716132	-0.0123064	0.0127098	0.0357622	0.0832616	0.106632	-0.0585706	-0.0213106	-0.0142041	0.0716987	0.109276	-0.0151379	-0.0474503	-0.0132675	-0.124316	-0.0397852	-0.0564713	0.0904593	-0.0656945	0.0550698	0.0654229	-0.0465104	0.000318571	0.0357278	-0.00381565
463.706	0.122107	0.0987023	-0.0864802	0.0520567	0.0527935	0.0433734	0.106153	0.0470281	0.0606115	0.0625805	0.0726924	0.0718715	-0.0332589	0.0194888	-0.0986806	-0.0643868	-0.0172312	0.0163228	0.0436414	-0.012587	0.0195161	0.00647664	0.0157808	0.093526	0.0337263	-0.0835518	-0.0484301	0.0681575	0.0128184	0.0197011	-0.0106024	0.0498904	-0.00861134	0.034527	-0.00282557	0.0190144	0.00564985	-0.0107985	-0.178973	-0.145285	-0.081983	0.151517	0.0236753	-0.0190632	0.0480583	0.00551903	-0.0797057	0.0266215	-0.0385022
467.293	0.129688	0.090594	0.0468608	-0.0359378	0.0996168	0.098491	0.0680621	0.0484242	-0.0125309	0.0711848	0.0946923	-0.00356507	-0.0109913	-0.0558506	0.00639054	-0.0583148	-0.051454	0.0169455	0.0707442	0.0578097	0.0376329	0.0291871	-0.036635	0.0201931	0.0882929	-0.00282147	0.055387	0.11149	0.0275795	0.101313	-0.0120738	-0.00198268	-0.0383411	0.108939	-0.00792667	0.0201423	0.0198856	0.0124965	-0.119826	-0.0640335	-0.156981	0.0873492	-0.0132366	0.00404929	-0.0358463	-0.0044295	-0.0365162	-0.02136	0.0641566
470.877	0.0309588	0.0923863	-0.0159801	0.0812261	0.0417503	0.0856659	0.182981	0.0909445	0.0151069	-0.0138948	0.0700278	0.0629275	0.0448557	-0.0212929	-0.0129673	-0.0742242	0.0227048	-0.0469815	0.0214889	0.0195688	0.0116369	6.34293e-05	0.0769261	0.0400726	0.0559044	-0.0593936	0.0866324	0.13005	0.0309399	0.016194	0.0289871	0.00727391	0.0302982	0.0213556	0.0462472	0.0165532	-0.00764336	-0.0490582	-0.070839	-0.12299	-0.0702242	0.025943	0.0292851	0.0486148	0.0355399	0.0501516	-0.0619995	0.00105797	-0.0273865
474.461	0.135283	0.135431	0.0255554	0.0190081	0.118766	0.0359418	0.0872819	0.120278	0.0355336	0.000181253	0.110245	-0.0668714	0.00295156	-0.0470751	-0.0230077	-0.00782246	0.0279707	-0.00191997	0.0910219	-0.0300699	0.0913806	0.0831016	0.0537921	0.0202523	0.0467669	-0.0550417	-0.00279417	0.0973976	0.0367686	0.121147	0.075399	-0.00399293	0.0345671	0.122976	0.0369464	0.046925	0.0976139	-0.00448768	-0.145293	-0.0942751	-0.0756534	0.0259297	0.00413023	0.0765296	0.0247421	-0.0244276	-0.102234	-0.0275868	-0.0315019
478.042	0.218585	0.107366	0.0727368	0.0517734	0.152795	0.0276876	-0.0322327	0.0929454	0.0826884	0.0527777	0.0643061	0.0466586	0.0522344	0.0432666	-0.000184409	0.00663771	0.102652	0.0735875	0.0301042	0.1008	0.0390336	0.0632231	0.0462468	0.100909	0.0258278	-0.020606	0.0440258	0.135894	0.0578127	0.0181385	0.0692507	0.0210267	0.0107097	0.0301471	0.0848218	0.00913573	-0.0260382	0.0552938	-0.0281914	-0.0803145	0.0119007	0.115666	0.104164	0.0896251	0.0192041	0.0553155	-0.0483898	0.073161	0.0117376
481.624	0.058358	0.120458	0.0271739	0.0391184	0.150549	0.131372	0.0944149	0.086181	0.0940622	0.10799	0.0969127	0.0814083	0.0524005	0.0327005	0.0448641	-0.0453067	0.0677973	0.0999054	-0.0508484	0.0270212	0.0769944	0.0516525	0.216215	0.0148369	0.122048	0.0123653	0.0390414	0.0923789	0.142125	0.152519	0.150945	-0.000330382	-0.023754	0.0650165	0.150788	0.0988732	0.0823872	0.0253934	-0.0689861	-0.0785705	0.0323172	0.174387	0.0368833	0.108447	0.100045	0.0539419	0.0163383	0.0839978	0.0684978
485.202	0.0453066	0.00601835	0.0365507	0.0596329	0.153878	0.126836	0.128371	0.168485	0.189388	0.122196	0.0900074	0.0615008	-0.000631121	-0.000948974	0.0966137	-0.015165	0.00378503	0.086866	0.0581494	0.0343053	0.0801659	0.0676873	0.0884014	0.0366274	0.0748385	0.046009	0.183935	0.075844	0.0770127	0.0901872	0.0255231	0.0485574	-0.0412289	0.0805411	0.153601	0.076339	0.0640633	0.0922313	0.00140674	-0.118548	-0.0487688	0.013545	0.0773765	0.0568628	0.0543245	0.0123215	-0.0535999	0.128856	0.019022
488.781	0.0875672	0.116281	0.0861976	0.0642032	0.234666	0.0587951	-0.0506655	0.177028	0.0300637	0.146706	0.0920882	0.0085181	0.0368529	-0.0621304	0.0102271	-0.0683491	-0.0213848	0.0181248	0.0597299	0.028119	0.033228	0.0585681	0.0724724	0.0249313	0.0242126	0.0809617	0.0173558	0.243435	0.0717507	0.133789	0.107188	0.0681665	0.0257681	0.108114	0.0748212	0.0485927	0.0768673	0.0221145	-0.0488201	-0.0752312	-0.0118934	0.060254	0.0092353	0.0234055	0.0666889	-0.0155284	-0.0624389	-0.0373275	0.016196
492.357	0.10902	0.101712	-0.00976561	0.064815	0.191633	0.125985	0.0732591	0.17266	-0.00919405	0.160723	0.0785722	-0.0800322	0.0902595	0.00197236	-0.00240379	-0.126836	-0.0388629	0.0199092	0.0158554	-0.0750089	0.068484	-0.026241	0.062117	0.0830937	0.0376818	0.0793029	0.00870787	0.189332	0.0123945	0.0636584	0.00328467	-0.0410169	-0.00575477	0.0447002	0.0801984	0.0569115	0.0882546	0.0252276	-0.122841	-0.0644107	-0.11911	0.068098	-0.0416676	0.0580662	-0.00196047	0.00810899	-0.0690275	0.129839	-0.0184492
495.933	0.0457407	0.113482	0.0790237	0.0314413	0.0394469	0.0506639	0.0673213	0.209355	0.049224	0.139519	0.179505	0.0328282	-0.0195415	-0.0951483	0.0352938	-0.0475396	-0.0383038	0.0142253	0.0417846	0.0369407	0.0596227	0.0587246	0.0611906	0.0166046	0.0345371	-0.0406702	0.114226	0.0129332	0.0346317	0.0767235	0.00239267	-0.0187435	-0.00556539	0.110518	0.0285293	0.0134376	-0.0010588	0.0733145	-0.0329706	-0.0680631	-0.0401178	0.102656	0.125684	0.0529755	0.0561378	0.0693666	-0.0337052	-0.0102921	0.114122
499.505	0.15508	0.0839658	0.0483683	0.0373125	0.137234	0.0907535	0.140096	0.239553	0.0431295	0.249248	0.0952493	0.148029	0.0046308	-0.0144025	-0.0705385	-0.0519821	0.0329378	0.0632075	0.0464088	0.0566705	0.0711807	0.166291	0.101889	0.0356655	0.0496529	-0.100299	0.0498806	0.124043	0.0696204	0.0899524	0.111364	0.0225671	0.0148819	0.103144	0.050057	0.0334405	0.12834	-0.0123678	-0.0542539	-0.133183	-0.128208	0.107308	-0.0260763	0.0543203	0.0988968	-0.0191166	-0.0617596	0.0756081	0.038034
503.077	0.163982	0.0725544	0.10799	-0.0765922	0.11107	0.0746428	0.136935	0.0601665	0.0452961	0.124163	0.0258018	0.0442272	-0.014866	-0.0530205	0.0863238	-0.0510739	-0.0156336	0.0663448	0.0440971	0.0155569	0.00731941	0.0077434	0.00354297	0.0150808	0.0361719	-0.00021663	-0.00143239	0.0842716	0.0233935	0.041059	0.0652133	0.0044001	-0.0351044	0.0624189	0.0807942	0.0299581	0.0320441	0.0682032	-0.0211206	-0.110236	-0.013909	0.169563	0.0178939	0.0442785	0.0130646	0.0711745	-0.0127479	0.0662697	-0.0183901
506.648	0.0746655	0.00156537	0.164366	-0.0325302	0.113475	0.00560349	0.0154621	0.108415	0.0783439	-0.00636187	0.12963	0.00325516	0.0600973	-0.0256825	-0.0559217	-0.0810282	-0.00172856	0.0874406	0.0607973	0.0307304	0.011783	0.0303046	0.064395	0.103843	0.102347	0.00402958	0.0544787	0.0991457	0.0524494	-0.0284838	0.028374	0.0159091	-0.00360956	0.0867549	0.0770812	0.00867594	0.0620077	0.011973	-0.0582465	-0.0532956	-0.0578442	0.131281	0.0569314	0.0291691	0.0959976	-0.084552	-0.0475011	0.0807162	0.0201291
510.217	0.0650978	0.0792144	0.00647571	-0.0286703	0.0315345	0.0635681	0.0366631	0.102405	-0.0117103	0.0748127	0.0996072	0.0386649	-0.0264171	-0.0300908	-0.107646	-0.0449153	0.0195397	0.0599388	0.0163851	-0.0705307	0.108988	0.0849456	0.0135055	-0.0246325	0.0602395	-0.124473	0.0771098	0.0374823	-0.020705	0.105522	0.059681	-0.0612738	-0.0534629	0.0451796	0.0547376	-0.0750431	0.0793079	0.0290268	-0.0810127	-0.157462	-0.0533152	0.0271128	-0.0622387	0.0447671	-0.0566155	0.0128889	-0.0385229	0.0550281	0.0594573
513.786	0.120955	-0.100408	0.0502576	-0.0227933	0.0388587	0.0486979	0.0124575	0.105584	-0.0157159	-0.0283883	0.102139	-0.0289888	0.00794583	-0.0569477	-0.0394404	-0.0241632	0.0334912	0.0380067	0.0268165	0.0167103	0.0603785	0.0144637	0.101775	0.0543445	-0.0182046	-0.0385913	0.0821323	-0.0538049	0.0779118	0.0935761	0.0253947	0.0327716	-0.0658503	0.113391	0.0833779	0.00254816	-0.0163396	0.0495761	-0.127275	0.0141413	-0.0366166	0.104769	0.0835496	0.0772827	0.00427925	0.059731	-0.051958	0.0467109	0.0386236
517.352	0.139619	-0.00030413	0.00978697	0.0492207	0.0776936	0.11396	0.101903	0.0827331	0.064861	0.0953369	0.0773919	0.0297483	0.0205438	-0.0310377	0.0672478	0.0362656	0.13645	0.0802667	0.0553127	0.00205273	0.0722061	-0.0130144	0.0988835	0.108359	0.0529536	-0.0166971	0.151813	0.0356894	0.0713768	0.0839294	0.0803035	0.0651131	-0.072124	0.113059	0.0602318	-0.00745806	-0.00376306	0.0184171	-0.0411724	-0.0984238	-0.0686553	0.0518447	0.00225807	0.100216	0.0853161	0.0501005	0.00988795	0.0750284	0.0974641
520.918	0.0727684	0.121563	0.0891587	0.0259589	0.100841	0.0262272	0.129924	0.083008	0.000121328	0.138898	0.145076	0.158078	0.0384987	0.0244563	0.08312	-0.0205803	0.0664079	0.0789698	0.0941512	0.0559639	0.0657612	0.0991036	0.0622041	0.0436058	0.0285858	-0.0219523	0.0925113	0.121988	0.10841	0.0688923	0.0578516	0.0449272	0.00424532	0.117282	0.0928323	-0.045956	0.0855667	0.065838	0.00360264	-0.144804	-0.0258637	0.109299	0.0382928	0.112924	0.0685978	-0.054466	0.0168478	0.0303197	0.0364466
524.481	0.129397	0.0801056	0.117513	0.00158884	0.133168	0.0590316	0.0824113	0.0542017	0.0942798	0.066383	0.117657	-0.0155501	0.0199806	-0.028473	0.00276382	-0.00376225	0.0376572	-0.0351832	0.0295345	0.0181947	0.0635809	0.192341	0.08651	0.00954891	0.115861	0.0998746	0.0739956	0.123654	0.0801739	0.0941705	0.122878	0.076895	0.0026502	0.0437639	0.13845	0.0145239	0.126908	0.099862	-0.0109595	-0.0885118	0.03648	0.13963	0.0984086	0.066921	0.0599871	0.0824463	0.101102	0.106236	0.0643542
528.042	0.187278	0.191202	0.051095	-0.0351202	0.158509	0.0859422	0.0148417	0.124394	0.0603898	0.207827	0.0743105	-0.0149965	0.0862432	0.016081	0.0118697	0.00596393	0.0661384	-0.0111218	0.136951	0.0750305	0.114563	0.0981033	0.136756	0.113299	0.161033	0.0259322	0.0571398	0.0894942	0.0685445	0.0416275	0.0274693	0.00290177	-0.0455911	0.176745	0.0557171	0.06769	0.134766	0.0448651	-0.103923	-0.106997	-0.0316541	0.0757626	0.0148722	0.0414175	0.0862853	0.101991	0.0566369	0.0856836	0.0765151
531.605	0.15832	0.156868	0.0898328	0.0587406	0.0886946	0.0684836	0.0500309	0.0989223	0.0843356	0.10256	0.0757202	0.0310117	0.0347997	0.00966204	0.0908439	-0.025555	0.0630716	0.083303	0.0249923	0.0957985	0.0936293	0.0752053	0.00661714	0.0185888	0.0610597	0.0676379	0.102334	0.147858	0.0551943	0.108241	0.102283	0.0386188	-0.0373269	0.0867221	0.036879	0.0384858	0.0804003	0.016144	-0.0862025	-0.123366	0.0410151	0.148273	0.0146962	0.0487618	0.0824248	0.0533109	-0.013752	0.0129192	0.0974483
535.163	0.150528	0.0740295	0.0438701	0.0368675	0.15799	0.0572799	0.00480812	0.124176	0.0274913	0.211686	0.161429	-0.00082155	0.0156752	0.0318124	0.0215361	-0.0791776	0.117064	0.0466177	0.135424	0.0596452	0.0779951	0.132268	0.116907	0.0394659	0.10968	-0.0466254	0.148667	0.111277	0.105973	0.0727931	0.0543134	0.114753	0.0421664	0.121551	0.0577413	0.0159282	0.0491511	0.0138791	-0.0168975	-0.0711103	-0.00321884	0.12061	0.113957	0.0436662	0.0452257	0.00865258	-0.0648643	0.0637259	0.0310522
538.721	0.0550297	0.120062	0.0832413	0.100968	-0.0233923	0.0564793	0.10303	0.0747019	0.0493477	0.0855189	0.117374	0.0596276	0.020038	-0.060153	0.142679	-0.0276484	0.0323745	0.083676	0.0378329	0.022812	0.0122274	-0.0197566	0.0133295	0.057744	0.149704	0.0142202	0.178486	0.0213211	0.103291	0.0503402	0.0277644	0.0163017	-0.0576569	0.0469485	0.0799256	0.0945375	0.0270874	0.0985321	-0.0723632	-0.0458226	-0.0090667	0.0891175	0.0270752	0.020474	0.0627534	0.175685	0.01359	0.0281225	0.0834382
542.279	0.0680288	0.154331	0.0560792	0.0124097	0.0288387	0.0766295	0.0803896	0.105875	0.0262284	0.108472	0.10585	0.0771645	0.0485137	-0.0201174	0.00104082	-0.0334238	-0.0272787	0.0573616	0.0700174	0.00828411	0.10604	0.0654951	0.0542676	0.00443427	0.0448751	-0.0569385	-0.0188077	0.0860752	0.0905093	0.105234	-0.0101593	0.0812644	0.0391419	0.117995	0.0660438	-0.0081541	-0.0167609	0.0062034	-0.158069	-0.105186	0.0161122	0.0280744	0.0768467	0.074927	0.0429285	-0.00724736	-0.041225	-0.0177826	0.044674
545.833	0.084266	0.0532186	0.0163295	0.0575557	0.0553421	0.136346	0.0765426	0.0891167	0.0777714	0.0901243	0.0497308	-0.024809	0.0109311	0.0257363	-0.0133163	0.01439	0.000163063	0.00905242	-0.0129045	0.0828209	0.00822158	0.0342829	0.0629037	0.00328295	0.0422994	-0.00547466	0.033222	0.0851639	0.107477	0.0630483	0.134806	-0.0439581	0.0104857	0.0494917	0.104181	-0.0762618	0.126305	-0.01519	-0.0836424	-0.193588	-0.0621707	0.0557448	0.0352572	0.02446	0.0811766	-0.0236811	-0.0411515	0.0327593	0.0182055
549.386	0.0940658	0.0236693	0.145487	0.0449619	0.167646	0.0557415	0.0535778	0.12046	-0.0606635	0.126438	0.0882313	0.212108	0.0891746	-0.0639661	0.0672737	0.112518	0.0362152	0.0911626	0.0709451	-0.0419854	0.0505006	0.130348	0.128699	0.0694782	0.0401981	-0.0143774	0.119455	0.0448619	0.0935357	-0.0299965	0.0736013	0.0598463	0.0039023	0.0343751	0.0317624	0.0429025	-0.0121551	-0.0193638	-0.0390077	-0.0832586	0.0925085	0.0336502	0.0648554	0.0503874	0.0846682	-0.00196247	-0.0359938	0.00172963	0.0273963
552.94	0.106948	0.0907307	0.0764913	0.00783019	0.0521082	0.12696	0.0886182	0.0761677	0.0209103	0.0427652	0.162798	0.0270089	0.0527379	0.0245023	0.0382665	-0.00563828	0.0681621	0.0160773	0.0896744	0.105566	0.0414786	0.0583655	0.067413	0.0978081	0.0488788	-0.0214765	0.0705067	0.142928	0.103173	0.137548	0.0046173	0.0487512	-0.0246811	0.182546	0.0744015	0.0814478	0.113844	0.0283255	-0.0377402	0.0462897	-0.056834	0.109291	-0.0178576	0.0374763	0.136707	0.0820853	-0.0100656	0.0654068	0.115124
556.491	0.130639	0.11296	0.0464032	0.0879803	0.185523	0.190821	0.0750585	0.184505	0.129038	0.15047	0.0399934	-0.0400852	0.0683422	-0.0340488	0.0476538	0.0624883	0.0756621	0.100162	0.0766577	0.0856146	0.0815643	0.0862758	0.120303	0.0668011	0.150557	0.0223718	0.107791	0.17455	0.0613239	0.146957	0.099184	0.0201604	0.0324864	0.0837522	0.119307	0.12239	0.141249	0.108241	-0.0444623	-0.0133858	0.0093206	0.0816787	0.0129642	0.0743954	0.0641134	0.0811258	0.0140021	0.144864	0.130446
560.04	0.0830359	0.0170004	0.113485	0.0734931	0.115162	0.0495705	0.127706	0.149008	0.12347	0.0736037	0.0848503	-0.0634501	0.0181869	-0.025646	0.0742517	-0.0652092	0.125838	0.0895362	0.121395	0.0856551	0.0873806	0.104577	0.104095	0.0612756	0.0207745	0.0904639	0.153868	0.170042	0.114609	0.00770089	0.0337109	0.0296804	-0.0015039	0.122705	0.060135	0.0432531	0.0625862	0.036882	-0.0938175	0.00383557	-0.0746524	0.0660144	0.0993608	0.0382199	0.00978206	0.00415868	0.046607	0.115407	0.0491864
563.589	0.210682	0.11077	0.0710074	0.0363124	0.158421	0.113552	0.0990702	0.175458	0.160182	0.121791	0.203501	0.0672886	-0.0200721	0.0510368	0.119945	0.117521	0.111358	0.0858314	0.00345155	0.0727188	0.0642679	0.0496127	0.0910813	0.0690345	0.130093	0.0174929	0.0428869	0.142117	0.0675999	0.112413	0.20044	0.113559	0.0689941	0.0534309	0.0242686	0.128121	0.0509067	0.0462159	-0.0376229	-0.0381094	0.0297992	0.0593974	0.073829	0.077084	0.0391951	0.111448	0.0454161	0.0728043	0.0862596
567.136	0.164649	0.068334	0.0201467	0.0117095	0.18483	0.0608485	0.00642572	0.0877164	0.151453	0.100718	0.0956049	0.00387543	0.0764342	-0.0579647	0.071187	0.0151533	0.071753	0.0641126	0.0680442	0.0597357	0.122201	0.105304	0.0649585	0.0563824	0.0844373	0.0395006	0.134859	0.0957721	0.0334952	0.0839849	0.0557872	0.171447	-0.0021022	0.021697	0.148859	-0.0222678	0.128056	0.0412445	-0.0157346	-0.0314031	0.0632559	0.0741449	0.0454942	0.00797152	0.0915053	0.0609793	-0.0268063	0.0478211	0.0693529
570.681	0.0599764	0.128342	0.0567181	0.035507	-0.0555032	0.0882054	0.161655	0.196338	0.10172	0.128419	0.0902139	0.12617	-0.06065	-0.0888527	-0.0260936	-0.00829428	0.0894465	0.0556571	0.121311	-0.0178016	0.0644221	0.104998	0.0822594	0.075312	-0.012898	-0.00939672	0.105384	0.0679715	0.150394	0.0666556	0.0607489	0.0645984	0.0232938	0.0751315	0.070984	0.0522037	0.0194463	0.0647649	0.0070394	0.0379867	-0.0141801	0.0762311	0.0216059	0.106822	0.0813964	0.0500314	0.0393003	0.0555748	0.0897384
574.224	0.0609175	0.0795771	0.0228032	0.0700161	0.0971023	0.112541	0.0289985	0.133808	0.110639	0.14706	0.0578208	0.115645	0.0296976	-0.010163	0.00283361	-0.031694	0.0847837	0.0589823	0.0726223	0.000518112	0.0420987	0.0652697	0.0805557	0.0405583	0.058923	0.0407164	0.057408	0.0393627	0.0191329	0.050031	0.0431257	-0.0047927	-0.034077	0.0557026	0.0570963	0.0332803	0.0433368	0.0780082	-0.114282	-0.069375	-0.00232254	0.160044	0.0169327	0.017723	0.0490382	0.0734624	-0.00913101	0.0101012	0.0532822
577.768	0.105759	0.0485599	0.0479396	0.0172332	0.0503704	0.0959556	0.16999	0.0941271	0.0824255	0.0965213	0.13249	0.0448689	0.0985091	0.00592549	0.123292	0.00839922	-0.0103332	-0.00191997	0.0254446	0.0706982	0.0656174	0.0672894	-0.00646042	0.0355895	0.0898394	0.000979062	0.0152822	0.0215261	0.0788414	0.0685395	0.0529104	0.0582791	-0.0321791	0.202711	0.0658982	-0.0175547	0.0743299	0.0415016	-0.0223786	-0.0546388	0.0114676	0.139263	0.0723261	0.0764873	0.0663427	0.014844	0.00781554	0.0124227	0.0251408
581.309	0.0603079	0.0878829	0.0494684	0.0633385	0.0724015	0.0619185	0.156094	0.154393	0.0967021	0.0473752	0.0877157	0.0139686	0.0519668	-0.0119223	0.0157783	0.0308224	0.0404495	0.00467238	0.0789185	0.063198	0.138735	0.156174	0.0155612	0.0481782	0.0585751	-0.0299285	-0.0306315	0.062661	0.0482659	0.0541683	0.143307	-0.0105758	-0.0441368	0.0648713	0.127339	0.0691451	0.0319416	0.0325488	-0.0302911	-0.0210641	0.0468807	0.134761	0.0332369	0.0241585	0.0701912	0.0761312	-0.00240051	0.0571916	0.0915405
584.848	0.0858837	0.0563063	0.0967814	0.0990917	0.168908	0.0667625	0.0120858	0.0485706	0.0367086	0.055562	0.078527	-0.00323143	0.0385868	0.0445741	0.0248421	-0.0131465	0.0656546	0.0958803	0.127638	0.0639903	0.0839415	0.0165482	0.144341	0.0639246	0.0542007	-0.0187932	0.114399	0.0773928	0.0974906	0.0669317	0.078732	0.0456084	0.0185143	0.0580443	0.0383884	-0.0098694	0.0542887	-0.0279742	0.0226977	-0.0964842	-0.0166261	0.106136	0.0650616	0.0926473	0.0243319	-0.037059	-0.0213306	-0.0140579	0.105476
588.386	0.0564429	0.219547	0.0258263	0.0644992	0.0410047	0.0725012	0.0423277	0.133973	0.0473993	-0.0351886	0.127685	0.0555706	0.0528927	0.0414842	-0.0427247	-0.00106003	-0.00832833	0.0792095	0.0185659	0.0484845	0.0338384	0.114269	0.145734	0.0429447	0.170456	0.0449592	0.075323	0.0431149	0.0683716	0.0818897	0.0560925	0.0517159	0.0529385	0.0635931	0.0548641	0.118082	-0.0173035	0.055161	0.0292042	0.0196121	0.0217373	0.143151	0.00269343	0.0295185	0.0807444	0.0833255	0.0212422	0.0783747	0.0843495
591.925	0.0846904	0.130845	0.0979014	0.038409	-0.00508019	0.0698934	0.158301	0.146634	-0.0629962	0.148194	0.179645	0.0261312	0.0453678	0.184045	0.0836815	0.0521691	0.0535228	0.0589623	0.0533309	0.0513363	0.0911373	0.119758	0.0871984	0.0466152	0.0782109	0.0632137	0.2503	0.0693382	0.120323	0.0846397	0.0600391	-0.0606961	0.0591771	0.0957714	0.0990518	0.0552774	0.066188	0.0524164	0.0442609	-0.0214562	0.0105842	0.109	0.071596	0.102871	0.110292	0.0311942	-0.0322305	0.119818	0.0561914
595.46	0.134659	0.175509	0.0832406	0.00371943	0.223305	0.117377	0.103536	0.073146	0.0895091	0.0905371	0.122537	0.0157961	0.103252	0.0934769	0.0257692	0.121167	0.0374254	0.0494835	0.0782572	0.0433136	0.144508	0.0947283	0.0393768	-0.00728312	0.0880119	0.0644622	0.0578019	0.095836	0.117393	0.129271	0.0349873	0.158443	0.0873045	0.0529802	0.0778166	0.11219	0.0499355	0.148626	0.046572	0.125168	0.0439311	0.16147	0.158419	0.0582981	0.144605	0.0709798	0.0988421	0.107882	0.130818
598.994	0.0994665	0.208722	0.170718	0.0537822	0.151822	0.112272	0.120898	0.114414	0.125192	0.101612	0.137504	0.0329012	0.182438	0.0802542	0.136103	0.0985646	0.165567	0.127123	0.0840432	0.0674882	0.151472	0.170356	0.104057	0.0743561	0.142006	0.0945151	0.143115	0.147776	0.142003	0.182739	0.126753	0.111523	0.0642195	0.128378	0.125727	0.0644832	0.20772	0.100701	0.109683	0.0811696	0.0650708	0.155411	0.105726	0.1008	0.0514423	0.146785	0.122311	0.207803	0.069338
602.527	0.142886	0.213504	0.115991	0.0482963	0.148012	0.104941	0.151189	0.138233	0.210857	0.174102	0.241473	0.121359	0.181969	0.105148	0.138072	0.0661271	0.138092	0.105681	0.155718	0.111502	0.168564	0.175807	0.0614897	0.182223	0.169254	0.139823	0.174999	0.112414	0.214949	0.140168	0.194763	0.097622	0.176546	0.174625	0.178685	0.161804	0.185509	0.154984	0.0846041	0.0750624	0.0904696	0.227751	0.147578	0.12365	0.063504	0.151631	0.0637731	0.0995947	0.0453431
606.06	0.151379	0.230183	0.25171	0.151375	0.180792	0.0985988	0.0860796	0.142109	0.199915	0.126501	0.159399	0.125316	0.149769	0.10848	0.122757	0.193799	0.178971	0.119119	0.0657997	0.164473	0.116864	0.0702437	0.0744707	0.16816	0.185028	0.0930101	0.19467	0.107026	0.231828	0.185541	0.200628	0.169995	0.140478	0.111261	0.194739	0.158977	0.188482	0.0636185	0.0889831	0.201064	0.16233	0.182834	0.277729	0.148493	0.135629	0.128146	0.00361728	0.132871	0.14617
609.59	0.169943	0.155536	0.105975	0.102056	0.15495	0.144561	0.185011	0.105854	0.133552	0.0447115	0.142525	0.146186	0.0301879	0.0658244	0.112914	0.12882	0.0678031	0.0550256	0.151916	0.120091	0.1443	0.0701606	0.166017	0.118456	0.16398	0.147925	0.193651	0.11875	0.0793676	0.143366	0.0356478	0.0983159	0.0386969	0.128914	0.0888917	0.108685	0.0863309	0.0611407	-0.0111245	0.0825611	0.114355	0.148284	0.131057	0.136266	0.0634854	0.106334	0.137332	0.120289	0.0972971
613.118	0.174557	0.150977	0.156119	0.0463865	-0.0797739	0.0325781	0.120048	0.0709036	0.17505	0.106777	0.112464	0.156034	0.0948283	-0.00279311	0.0890894	0.04468	-0.00160592	0.0726886	0.0622254	0.0642655	0.0749371	0.0899962	0.0979432	0.12588	0.0799926	0.0327175	0.0828504	0.0672137	0.145839	0.164492	0.0563846	0.0893885	0.00444475	0.0375285	0.00914832	0.107919	0.0367627	0.0378843	-0.00431817	0.00611238	0.0612208	0.145449	-0.0240898	0.017326	0.0493235	0.0108515	-0.017746	0.0615623	0.0559403
616.645	0.0767373	0.175269	0.146104	0.136933	-0.066047	0.0821736	0.147055	0.182279	0.0731944	0.0340091	0.0930264	0.00699276	0.0350856	-0.019208	0.00260807	0.0268717	0.00461293	0.062382	0.0452563	0.0171965	0.12807	-0.0120174	0.0340377	0.0191959	0.0186897	-0.0485396	0.167382	0.0265818	0.0805885	0.0788253	0.0521088	0.0560727	-0.0101104	0.0674464	0.0403233	0.0531808	0.126701	0.0416389	-0.0294685	-0.0621252	-0.0856037	0.111364	0.111854	-0.0206956	0.0613769	0.0605688	0.0136914	0.0912772	0.0862717
620.171	0.119864	0.206346	0.130046	0.0119177	0.146589	0.0758198	0.0944083	0.0755578	-0.0183869	0.0528584	0.234281	-0.00171293	0.0478205	-0.0067108	0.0182593	0.103224	0.0231931	-0.0146126	0.0817113	0.0632626	0.118633	0.0771027	0.0587788	0.122431	0.054199	0.0242031	0.124847	0.200872	0.073492	0.0653101	0.105532	0.120317	0.0164527	0.107618	0.0748872	0.0752595	0.0886315	-0.0584062	0.0992332	0.0641988	0.0510913	0.134753	0.0399403	0.0252735	0.0185525	-0.0380307	0.0406437	0.074349	0.039732
623.695	0.0823696	0.162371	0.0232871	0.157577	0.103491	0.0328593	0.112274	0.0617583	0.0635341	0.0880925	0.113042	0.0537002	0.032527	0.0549554	0.128472	0.111525	0.0239204	-0.0267063	0.0431716	0.0337677	0.11544	0.0172948	0.0629603	0.108279	0.123809	0.0977241	0.0929541	-0.00179631	0.0836003	0.131032	0.0948637	0.0346322	0.029736	0.144176	0.105993	0.0279946	0.0658828	0.0748629	-0.0165271	-0.0661794	-0.0154226	0.206394	0.0750277	0.0350455	0.0466859	0.0257365	-0.0483534	0.139775	0.0616058
627.22	0.0866138	0.0848733	0.00588225	0.0543426	0.0675	0.130208	0.123796	0.0703221	0.0554356	0.0397987	0.203046	-0.0199034	0.170564	0.117479	0.0865488	0.0397519	0.0579655	-0.0131044	0.0024667	0.0415961	0.119095	0.0231129	0.0928627	0.0523654	0.166455	0.0170171	0.14142	0.0529949	0.103617	0.0674413	-0.0109141	0.0622846	0.0516073	0.0927139	0.0247696	0.113712	0.0957127	0.100573	0.00521579	0.0326632	0.0555097	0.13236	0.167098	0.00456295	0.0767708	0.0583703	0.00405361	0.0675357	0.0702061
630.742	0.126276	0.253207	0.130654	0.0761866	0.131271	0.0691009	0.176035	0.0814701	0.0548905	0.114721	0.0940174	0.0411724	0.0242215	0.0342924	0.0619859	-0.108597	0.00675161	0.0685333	0.102553	0.034134	0.181094	0.0611436	0.147786	0.0744567	0.16211	0.0778507	0.0251404	0.0682101	0.138157	0.142673	0.139684	0.21153	0.103686	0.135007	0.071904	0.129177	0.00920855	0.0340614	0.113314	0.136278	0.00751071	0.209875	0.189921	0.0917073	0.131251	0.0226814	0.0223275	0.131206	0.124252
634.262	0.0248188	0.284247	0.163221	0.0152108	0.126981	0.0587617	0.111416	0.104768	0.118077	0.142133	0.212429	0.0696346	0.127639	0.0431487	0.0740201	0.0769122	0.107486	0.0576866	0.0557453	0.0622239	0.155313	0.136203	0.173569	0.0833732	0.0482642	-0.00623155	0.104372	0.0335553	0.17626	0.0531623	0.142745	0.126383	0.075951	0.0611369	0.0593191	0.120437	0.15115	-0.0301909	0.0646231	0.0588578	0.0387442	0.235902	0.134671	0.0542295	0.0770491	0.067936	-0.0128831	0.175979	0.0436883
637.781	0.0406038	0.24421	0.105079	-0.0302234	0.210963	0.155076	0.15821	0.150796	0.0725764	0.177213	0.190624	0.169712	0.0869111	0.0641732	0.155393	0.12505	0.137888	0.0620593	0.0774554	0.0775052	0.211951	0.180695	0.246572	0.147975	0.231316	0.0929776	0.138088	0.0834724	0.169338	0.0651298	0.161754	0.0920969	0.0543019	0.141185	0.12483	0.160066	0.152323	0.0594282	0.0681945	-0.0349616	0.114918	0.29612	0.250546	0.147509	0.104968	0.106507	0.111302	0.181213	0.122515
641.298	0.117087	0.248954	0.217987	0.137649	0.0899225	0.156858	0.223191	0.0975613	0.100553	0.229019	0.180213	0.174817	0.0616163	0.0319174	0.132341	0.178635	0.146136	0.167258	0.147546	0.171014	0.248431	0.140151	0.195326	0.168706	0.25327	0.114992	0.213533	0.238937	0.190234	0.0414934	0.0916294	0.191425	0.10151	0.197119	0.17249	0.151258	0.198637	0.13898	0.080091	0.0978669	0.147994	0.213472	0.122425	0.0710591	0.0880816	0.0849906	0.0953599	0.084091	0.125028
644.814	0.158691	0.264885	0.176344	0.0205438	0.129659	0.0990763	0.234921	0.091038	0.247543	0.205037	0.177096	0.166006	0.20716	0.0974938	0.179527	0.113764	0.147455	0.149011	0.0380861	-0.000170993	0.222145	0.0717673	0.188562	0.139149	0.178106	0.102537	0.26315	0.226274	0.108626	0.0682201	0.0218736	0.177299	0.078647	0.113541	0.140591	0.222011	0.160315	0.115868	0.0328288	0.141489	0.0266845	0.218802	0.17584	0.0991544	0.0789571	0.0106435	0.0665783	0.173637	0.153214
648.329	0.156652	0.212852	0.140289	0.0680558	0.0763923	0.0937935	0.155169	0.0699555	0.0909579	0.271864	0.182487	0.146763	0.106219	-0.0233459	0.207696	0.157898	0.07549	0.0433417	0.0879567	0.0203728	0.197052	0.0702555	0.206076	0.172793	0.0813983	0.0237255	0.115572	0.185455	0.136984	0.0430079	0.165035	0.0368121	0.0973961	0.132198	0.0662221	0.129327	0.141841	0.0945675	0.0592574	0.0737479	0.164151	0.145748	0.0642083	0.0825233	0.0490891	0.0782716	0.0547803	0.068432	0.0938388
651.842	0.178749	0.290027	0.0818145	0.055923	-0.0205485	0.0702031	0.16527	0.0799839	0.157546	0.145922	0.201503	0.0824918	0.146639	0.0628063	0.124499	0.142579	0.126703	0.040282	0.094252	0.0801079	0.173438	0.211061	0.184132	0.0695194	0.0963306	0.0129925	0.154667	0.126737	0.17536	0.0271079	0.063162	0.183196	0.142166	0.141694	0.0842209	0.138344	0.191271	0.108202	0.0765377	0.078687	0.116336	0.182474	0.206641	0.0224435	0.00274126	0.0202904	0.0529097	0.180206	0.108718
655.354	0.148609	0.226626	0.211337	0.0380932	0.133256	0.1116	0.0970073	0.132629	0.118374	0.139665	0.197324	0.127871	0.0989567	0.0392527	0.189336	0.229411	0.113433	0.0877449	0.0525291	0.0610326	0.224501	0.262963	0.13981	0.108248	0.170766	0.0863228	0.109419	0.0588807	0.0804131	0.116484	0.0778058	0.107476	0.0912404	0.0506498	0.201168	0.138284	0.123696	0.0518829	0.0960542	0.00323147	0.13042	0.185207	0.119411	0.108718	0.0129669	0.0135714	-0.0271929	0.108639	0.0911667
658.865	0.110971	0.195093	0.198494	0.0979073	0.163833	0.127449	0.151853	0.101501	0.151192	0.207438	0.167674	0.111487	0.155368	0.100056	0.178608	0.155009	0.142576	0.073276	0.108745	0.104631	0.204549	0.0446178	0.14753	0.0607862	0.130408	0.111537	0.0793005	0.215381	0.188887	0.134954	0.116401	0.196125	0.111116	0.149511	0.146284	0.123999	0.133482	0.0577531	0.0830317	0.205212	0.0970377	0.156638	0.114121	0.0675557	0.120707	0.0374676	0.0682617	0.175945	0.0671657
662.374	0.0631092	0.314427	0.212645	-0.00876714	0.148689	0.0724216	0.181342	0.139697	0.0889563	0.165608	0.197122	0.0731179	0.18599	0.0684089	0.211845	0.142464	0.180018	0.119434	0.141807	0.0521704	0.199356	0.122843	0.15111	0.095576	0.13476	0.0570239	0.259101	0.102489	0.184033	0.0883657	0.104628	0.192567	0.162389	0.079018	0.116676	0.0944089	0.0845992	0.0659966	0.0852541	0.0923586	0.170689	0.218606	0.118859	0.182368	0.106969	0.109344	0.0989034	0.167642	0.110669
665.884	0.0308078	0.312468	0.149402	0.0304292	0.048179	0.0982493	0.10478	0.138323	0.216691	0.278956	0.189755	0.171383	0.0647246	0.0788966	0.158208	0.175371	0.126869	0.0874168	0.118835	0.0777651	0.243396	0.124795	0.221491	0.0669653	0.0616798	-0.000573805	0.246097	0.109408	0.042104	0.114296	0.14874	0.0927025	0.118274	0.150813	0.163445	0.102449	0.128824	0.126283	0.142762	0.190968	0.19844	0.236727	0.235625	0.139166	0.0919359	0.139718	0.124629	0.203816	0.18366
669.391	0.195452	0.293166	0.200325	0.0765539	0.0752989	0.165128	0.150679	0.129532	0.181524	0.228518	0.222074	0.0989707	0.232055	0.0722265	0.237102	0.183533	0.219599	0.0729595	0.16533	0.121703	0.227502	0.178532	0.238102	0.12367	0.187499	0.146332	0.247686	0.159552	0.18384	0.0919624	0.172959	0.2347	0.0964517	0.133066	0.183211	0.146336	0.178469	0.197442	0.122209	0.142996	0.172994	0.141784	0.186309	0.0697307	0.0742732	0.175385	0.0252342	0.0648779	0.16668
672.896	0.198981	0.380755	0.233938	0.0907741	0.121619	0.130697	0.160977	0.200606	0.133795	0.305389	0.234142	0.142181	0.172519	0.159328	0.172698	0.132278	0.280112	0.134628	0.12867	0.222144	0.247862	0.166072	0.196753	0.126875	0.202124	0.154463	0.290267	0.151574	0.301993	0.128523	0.14672	0.294421	0.180629	0.184755	0.170119	0.208891	0.153922	0.137703	0.163632	0.110393	0.167394	0.306117	0.233293	0.125185	0.102993	0.101684	0.102777	0.112967	0.119263
676.4	0.128454	0.37871	0.315527	0.0760692	0.0726377	0.132922	0.196439	0.157911	0.264255	0.346324	0.21655	0.185732	0.196745	0.177625	0.14634	0.178714	0.228232	0.194557	0.0765558	0.240276	0.232258	0.146075	0.172941	0.230994	0.127974	0.172295	0.223325	0.212477	0.186602	0.133889	0.169854	0.172301	0.194084	0.181856	0.122615	0.146978	0.190594	0.210131	0.170608	0.237567	0.199136	0.218622	0.222724	0.244054	0.149828	0.151637	0.101478	0.166701	0.196317
679.903	0.15168	0.363182	0.299044	0.137475	0.123285	0.115368	0.175719	0.221942	0.257476	0.352372	0.152768	0.191809	0.0980231	0.159544	0.254875	0.274899	0.245458	0.19952	0.0890056	0.216731	0.198997	0.248016	0.233973	0.218953	0.166236	0.14651	0.289759	0.176057	0.222383	0.117079	0.168025	0.138509	0.141855	0.244255	0.218626	0.180366	0.261178	0.174279	0.20501	0.190625	0.186954	0.227803	0.278931	0.198464	0.153451	0.125136	0.145056	0.225645	0.199948
683.404	0.20002	0.342562	0.270485	0.2171	0.088241	0.13924	0.144442	0.189951	0.194465	0.271877	0.255446	0.245693	0.288452	0.25173	0.202061	0.21503	0.22878	0.19997	0.133725	0.120377	0.294241	0.317372	0.279469	0.16521	0.329379	0.169663	0.30178	0.193215	0.265804	0.157614	0.252666	0.24123	0.313595	0.291065	0.234714	0.211777	0.209564	0.219448	0.186692	0.294594	0.195927	0.241846	0.329288	0.206936	0.257805	0.153611	0.155527	0.158373	0.304863
686.904	0.210827	0.376575	0.309431	0.266256	0.219372	0.212903	0.288051	0.205737	0.296881	0.308055	0.261459	0.124451	0.155182	0.259468	0.295403	0.273352	0.387648	0.221327	0.227856	0.152914	0.283992	0.272983	0.255112	0.198079	0.285381	0.213053	0.379012	0.256018	0.217444	0.251659	0.392241	0.280274	0.258847	0.287647	0.275795	0.241521	0.267272	0.220046	0.185752	0.338769	0.201214	0.303737	0.268775	0.219411	0.237222	0.244108	0.238485	0.236454	0.137876
690.402	0.194696	0.339139	0.307508	0.197501	0.244985	0.207071	0.203949	0.328708	0.303832	0.372536	0.318733	0.32042	0.25301	0.211599	0.245078	0.324069	0.46622	0.239979	0.247735	0.243955	0.260923	0.255402	0.284093	0.204202	0.17111	0.253893	0.332637	0.236029	0.326059	0.139896	0.381645	0.355279	0.228064	0.265292	0.1321	0.246981	0.267322	0.212645	0.230181	0.325547	0.307835	0.265102	0.361996	0.278416	0.160714	0.292217	0.223124	0.228346	0.230822
693.899	0.172044	0.484983	0.38788	0.177301	0.153503	0.177241	0.262124	0.161056	0.277705	0.428452	0.331445	0.250261	0.291457	0.202043	0.238663	0.21783	0.305748	0.196602	0.272837	0.242861	0.236478	0.286866	0.314851	0.194904	0.308583	0.23364	0.305858	0.251395	0.267716	0.196435	0.309534	0.2885	0.235822	0.263862	0.238882	0.278	0.289922	0.302116	0.244288	0.270515	0.279647	0.301589	0.300542	0.20435	0.116067	0.288421	0.216705	0.152857	0.217158
697.395	0.162697	0.369252	0.425306	0.0841645	0.241202	0.222948	0.225098	0.236472	0.208918	0.370705	0.347386	0.312549	0.187091	0.194534	0.227935	0.348001	0.359095	0.221709	0.235891	0.164501	0.32195	0.360823	0.313044	0.328013	0.280746	0.188865	0.270758	0.208411	0.245521	0.243496	0.232149	0.294433	0.266993	0.229543	0.310392	0.274165	0.319166	0.249163	0.233309	0.36895	0.229974	0.252911	0.284888	0.263596	0.314925	0.268461	0.257054	0.242452	0.268387
700.889	0.204412	0.395672	0.210564	0.239595	0.175233	0.179965	0.297224	0.175389	0.172211	0.313089	0.253973	0.159744	0.198715	0.161432	0.319686	0.199847	0.247245	0.220639	0.223318	0.174268	0.252304	0.181434	0.257473	0.247934	0.210587	0.200664	0.147958	0.271647	0.311344	0.154682	0.255728	0.301658	0.237521	0.288124	0.296374	0.312537	0.211661	0.264864	0.179204	0.260249	0.264208	0.342085	0.186863	0.220054	0.16413	0.293429	0.176362	0.176381	0.155383
704.38	0.266855	0.418094	0.317932	0.132091	0.215608	0.191502	0.182822	0.24099	0.271708	0.282277	0.233786	0.230192	0.203247	0.22216	0.29532	0.243909	0.261764	0.1852	0.151544	0.184024	0.313899	0.236766	0.25933	0.250845	0.279057	0.25177	0.308582	0.204564	0.307335	0.211624	0.305504	0.193994	0.275839	0.267542	0.210181	0.283581	0.321769	0.220483	0.245349	0.329535	0.254108	0.234911	0.312694	0.181604	0.25105	0.186427	0.181277	0.169691	0.261706
707.872	0.172504	0.418553	0.333826	0.191726	0.151157	0.20111	0.150584	0.142593	0.235181	0.406441	0.190774	0.171691	0.175433	0.160479	0.162353	0.339818	0.448131	0.225104	0.0984725	0.225887	0.276375	0.314403	0.24911	0.278138	0.223895	0.125089	0.237102	0.237018	0.23872	0.224959	0.229692	0.28968	0.219959	0.187767	0.247608	0.174974	0.261341	0.221323	0.172212	0.281346	0.316866	0.314797	0.264356	0.216961	0.142913	0.26411	0.170138	0.278745	0.220273
711.363	0.122445	0.439867	0.209645	0.215984	0.200071	0.188349	0.267603	0.147259	0.218247	0.369151	0.290409	0.148725	0.120868	0.158762	0.19521	0.134345	0.315241	0.163598	0.176019	0.163511	0.317689	0.126176	0.184645	0.170228	0.234963	0.138435	0.360443	0.195583	0.301486	0.201934	0.298983	0.185897	0.214163	0.235114	0.296907	0.273451	0.195254	0.185852	0.235811	0.366563	0.193295	0.340062	0.197969	0.16142	0.115944	0.264482	0.145195	0.218416	0.205594
714.852	0.182167	0.49103	0.364785	0.160687	0.227964	0.169843	0.200353	0.150335	0.22628	0.384994	0.305934	0.183347	0.154764	0.158616	0.101997	0.351158	0.356429	0.186649	0.143165	0.154358	0.305108	0.233392	0.23066	0.197547	0.181392	0.161571	0.18392	0.19658	0.257151	0.125679	0.232923	0.140882	0.200397	0.287084	0.278717	0.209332	0.265433	0.213152	0.228987	0.306781	0.280622	0.241125	0.149439	0.228501	0.165249	0.209044	0.10424	0.224977	0.25567
718.339	0.20665	0.437447	0.329112	0.168061	0.268158	0.187141	0.19667	0.189974	0.226204	0.434979	0.25326	0.21869	0.285797	0.234971	0.234864	0.226153	0.368266	0.269325	0.15915	0.142536	0.316676	0.206831	0.317245	0.267172	0.170263	0.150995	0.390503	0.2276	0.322399	0.179677	0.226999	0.288262	0.187223	0.29492	0.295355	0.276567	0.268903	0.244206	0.281795	0.310352	0.281833	0.322849	0.215888	0.262978	0.192549	0.155444	0.187597	0.280039	0.325498
721.826	0.155031	0.501942	0.333338	0.207751	0.29159	0.21167	0.193011	0.173565	0.349861	0.381806	0.292318	0.289512	0.239606	0.198265	0.345072	0.203961	0.350838	0.186922	0.162171	0.202609	0.313328	0.216572	0.321754	0.21847	0.302768	0.179499	0.291723	0.22545	0.259456	0.14321	0.256699	0.285904	0.32673	0.13036	0.283402	0.280215	0.236796	0.328974	0.286472	0.370783	0.370417	0.26912	0.267669	0.222498	0.235956	0.226096	0.152766	0.207902	0.17361
725.311	0.166893	0.409604	0.293866	0.199806	0.316085	0.228406	0.253133	0.123331	0.318278	0.446561	0.314589	0.14968	0.270111	0.202591	0.220133	0.32588	0.323352	0.15392	0.27469	0.169746	0.249594	0.23816	0.284382	0.162422	0.245439	0.272454	0.32133	0.195038	0.213666	0.243169	0.253105	0.234938	0.260514	0.282373	0.251625	0.254703	0.27746	0.345373	0.184339	0.346398	0.361326	0.353077	0.362187	0.160607	0.289169	0.222038	0.247354	0.201918	0.225065
728.794	0.152271	0.376914	0.317187	0.1974	0.224709	0.179964	0.243549	0.149892	0.261267	0.409031	0.382343	0.177192	0.244093	0.146685	0.248077	0.270077	0.368296	0.251866	0.136248	0.117283	0.335278	0.259943	0.359903	0.238571	0.275447	0.293421	0.314838	0.318756	0.2683	0.246356	0.283063	0.246006	0.304878	0.281931	0.277266	0.259306	0.224504	0.21578	0.219384	0.327791	0.365385	0.279908	0.35068	0.222959	0.143539	0.302064	0.198266	0.220883	0.279786
732.277	0.163167	0.50853	0.349078	0.211864	0.0868164	0.216392	0.223735	0.17358	0.276235	0.492943	0.336568	0.275042	0.206075	0.242722	0.323586	0.345021	0.393037	0.229437	0.28816	0.268618	0.299242	0.319349	0.270763	0.260561	0.27149	0.216446	0.216591	0.323316	0.242492	0.228296	0.252401	0.273818	0.304237	0.289924	0.269943	0.318926	0.408629	0.238019	0.354099	0.32928	0.376966	0.2609	0.325425	0.160355	0.238476	0.269764	0.233917	0.284073	0.334283
735.758	0.21206	0.529082	0.281708	0.211203	0.31006	0.248943	0.239518	0.221761	0.365268	0.458466	0.292501	0.380031	0.349699	0.210589	0.412202	0.333799	0.528313	0.256942	0.257761	0.324354	0.348655	0.367922	0.291094	0.301636	0.268162	0.239848	0.321332	0.209609	0.332961	0.192756	0.375709	0.344795	0.373885	0.309553	0.315956	0.347217	0.364174	0.413814	0.44276	0.344317	0.434164	0.299002	0.324291	0.316712	0.192932	0.358079	0.279283	0.264806	0.261826
739.235	0.194506	0.56445	0.403445	0.375404	0.397818	0.284253	0.285263	0.315391	0.49303	0.613714	0.421286	0.423643	0.356619	0.38407	0.451379	0.529737	0.575344	0.302776	0.319275	0.415894	0.432296	0.429794	0.379583	0.446761	0.399557	0.380974	0.562061	0.351739	0.373919	0.310055	0.486963	0.429392	0.381553	0.333011	0.431955	0.392697	0.377695	0.443538	0.497552	0.592499	0.484094	0.427981	0.460456	0.365696	0.312085	0.4514	0.341595	0.306928	0.257471
742.714	0.261444	0.789315	0.571105	0.409364	0.472547	0.317723	0.392073	0.305648	0.505247	0.758541	0.488114	0.563551	0.525205	0.458353	0.599063	0.657013	0.961508	0.512374	0.389167	0.498366	0.515721	0.516198	0.497251	0.436763	0.5353	0.419811	0.486645	0.436378	0.533039	0.35659	0.592982	0.61592	0.571456	0.495093	0.622488	0.554081	0.577524	0.64952	0.664288	0.866116	0.626397	0.46042	0.586451	0.446083	0.509452	0.585655	0.522901	0.404934	0.387577
746.19	0.461668	0.966251	0.813684	0.90261	0.75795	0.574112	0.830133	0.697828	1.08289	1.11574	0.776269	0.743623	0.899052	0.758165	0.921298	1.12452	1.69174	0.959233	0.669974	0.865263	0.786684	0.881744	0.922884	0.850011	0.858482	0.825852	1.01119	0.717752	0.742537	0.632222	1.01097	1.12809	0.96042	0.894151	0.967396	1.0152	0.891219	1.03159	1.15901	1.45342	1.1222	0.637623	0.88298	0.94359	0.738208	0.848178	0.902042	0.599802	0.68503
749.666	0.699782	1.71231	1.50925	1.53241	1.45482	0.950409	1.36399	1.0225	1.7754	1.68365	1.29852	1.38538	1.66343	1.37341	1.72887	1.89719	2.74345	1.52174	1.17764	1.56074	1.28977	1.43947	1.42312	1.40324	1.55227	1.45721	1.6867	1.18636	1.23159	1.20057	1.82119	1.80554	1.54403	1.45246	1.68723	1.74421	1.44784	1.79876	2.08812	2.44608	1.82665	1.05494	1.53686	1.48201	1.42897	1.39144	1.50231	1.06742	1.16223
753.14	0.731781	1.81945	1.39835	1.33868	1.22386	0.915125	1.19407	0.822342	1.56198	1.52928	1.18781	1.29876	1.42982	1.18249	1.69031	1.84871	2.30148	1.40598	1.05138	1.18817	1.13383	1.25868	1.40675	1.41844	1.37547	1.13394	1.54515	1.1223	1.35759	1.16681	1.77792	1.54589	1.41938	1.28242	1.44666	1.32391	1.34576	1.58067	1.81675	2.38102	1.51465	0.970425	1.62045	1.31801	1.34145	1.47921	1.30868	1.06625	1.18591
756.613	0.394943	0.890999	0.790196	0.683803	0.616818	0.466474	0.643404	0.535166	0.907162	0.920425	0.66711	0.717449	0.777318	0.606965	0.910049	0.982464	1.25217	0.774066	0.480333	0.661112	0.607704	0.655426	0.754265	0.657359	0.719298	0.68372	0.769314	0.615142	0.835138	0.643393	0.890433	0.756759	0.681287	0.659625	0.775898	0.636132	0.729234	0.812878	0.912419	1.21138	0.861197	0.626303	0.77554	0.657813	0.716602	0.821581	0.664961	0.481632	0.723556
760.085	0.345748	0.607433	0.579747	0.399596	0.353434	0.25337	0.358548	0.319196	0.447382	0.705939	0.398206	0.355707	0.426634	0.340898	0.476894	0.490738	0.664562	0.31276	0.202334	0.376953	0.38011	0.303224	0.51216	0.35292	0.425845	0.332372	0.42089	0.35795	0.478659	0.472156	0.528686	0.395486	0.46264	0.359188	0.463961	0.379166	0.424428	0.484549	0.514174	0.649589	0.538633	0.375838	0.350476	0.28123	0.338864	0.413426	0.396166	0.370346	0.343943
763.553	0.182447	0.456254	0.330396	0.27102	0.314837	0.216843	0.269398	0.225243	0.454946	0.630139	0.250328	0.298344	0.266298	0.275834	0.302109	0.38439	0.3995	0.241767	0.207854	0.224294	0.321007	0.325692	0.347245	0.323998	0.27115	0.275271	0.21416	0.261361	0.299075	0.277324	0.377964	0.341455	0.286296	0.289639	0.318792	0.238479	0.323202	0.277534	0.390757	0.493214	0.303266	0.36579	0.291411	0.293615	0.236948	0.329578	0.245547	0.142974	0.332135
767.022	0.17916	0.47886	0.3034	0.306688	0.232329	0.194886	0.30769	0.129932	0.374122	0.446189	0.26476	0.318221	0.197608	0.226116	0.337547	0.318586	0.4043	0.236783	0.260557	0.255826	0.343734	0.152824	0.246246	0.36374	0.311012	0.264749	0.420387	0.191728	0.357778	0.22993	0.284744	0.329029	0.353762	0.258631	0.274165	0.317761	0.343365	0.313017	0.33777	0.332001	0.417276	0.313778	0.233978	0.264992	0.285722	0.329802	0.243324	0.199388	0.246478
770.49	0.203502	0.358675	0.287926	0.212826	0.28898	0.196967	0.266889	0.212962	0.261293	0.498569	0.220918	0.194826	0.224757	0.154162	0.284023	0.329695	0.34579	0.180644	0.195291	0.190162	0.277181	0.229768	0.248259	0.239438	0.270034	0.16816	0.227325	0.1707	0.316285	0.232531	0.267706	0.24921	0.284781	0.282457	0.240973	0.271114	0.230775	0.271501	0.307021	0.394535	0.419498	0.32061	0.324218	0.225166	0.192523	0.400108	0.293114	0.17682	0.232325
773.956	0.214075	0.490965	0.269637	0.214546	0.214086	0.140602	0.148342	0.172555	0.313091	0.441628	0.346846	0.202573	0.319298	0.246517	0.330188	0.189342	0.397737	0.217803	0.194206	0.301973	0.315181	0.199208	0.220301	0.213627	0.241506	0.295234	0.206841	0.169873	0.286888	0.206019	0.308539	0.318455	0.347689	0.217598	0.312537	0.237912	0.248504	0.173806	0.247329	0.399117	0.356006	0.316623	0.300071	0.197525	0.260592	0.329951	0.182011	0.146359	0.215403
777.419	0.204615	0.446975	0.24685	0.169582	0.26262	0.19522	0.206098	0.167474	0.282959	0.582244	0.215274	0.196721	0.289793	0.251182	0.291571	0.273665	0.314122	0.205922	0.083973	0.191238	0.307734	0.273607	0.341917	0.249149	0.250148	0.322605	0.24422	0.250047	0.203102	0.17352	0.294975	0.195726	0.3444	0.294331	0.301749	0.22825	0.24547	0.222744	0.221715	0.320754	0.395257	0.388078	0.181223	0.220243	0.301873	0.372049	0.219298	0.179778	0.281315
780.882	0.175539	0.544818	0.284913	0.261412	0.230612	0.259424	0.280441	0.175988	0.435437	0.598244	0.351331	0.346124	0.216835	0.178054	0.237876	0.292938	0.311409	0.288564	0.21407	0.233673	0.366187	0.189598	0.281525	0.230953	0.273037	0.334253	0.205967	0.149693	0.323792	0.179998	0.317416	0.305521	0.287194	0.347764	0.226407	0.259008	0.361134	0.277463	0.407045	0.291503	0.394121	0.34691	0.284195	0.187919	0.239504	0.366012	0.286443	0.243689	0.310947
784.345	0.211678	0.393629	0.262128	0.268893	0.338963	0.256057	0.182973	0.240335	0.391351	0.49944	0.33675	0.171258	0.193142	0.250593	0.3257	0.320982	0.350823	0.192628	0.196066	0.189058	0.278273	0.227119	0.341515	0.233553	0.252941	0.189937	0.362764	0.266514	0.309686	0.241006	0.357099	0.29242	0.302493	0.293281	0.29197	0.259185	0.302993	0.18915	0.294626	0.467546	0.338986	0.340076	0.29135	0.233124	0.185922	0.369243	0.233683	0.182797	0.215462
787.806	0.237919	0.538908	0.254697	0.248159	0.239293	0.200461	0.290067	0.180125	0.263686	0.428602	0.288417	0.216661	0.263423	0.203425	0.344809	0.220223	0.354662	0.140725	0.264354	0.152187	0.344663	0.256522	0.295228	0.125497	0.314708	0.165797	0.306833	0.0685899	0.282289	0.267982	0.390787	0.290279	0.271771	0.29205	0.237259	0.302928	0.264546	0.335958	0.30513	0.34672	0.38327	0.450118	0.296023	0.221341	0.235706	0.377019	0.226898	0.180343	0.288932
791.263	0.166771	0.414732	0.225628	0.167289	0.138012	0.200993	0.212339	0.128877	0.329261	0.48217	0.242837	0.181801	0.198179	0.211337	0.25047	0.22143	0.272969	0.254911	0.100978	0.125889	0.309844	0.240197	0.215186	0.247294	0.211876	0.253403	0.206519	0.195671	0.322829	0.220931	0.308323	0.162608	0.278353	0.26259	0.242528	0.269613	0.276015	0.145566	0.301931	0.316033	0.294072	0.352387	0.241277	0.178259	0.154018	0.296532	0.101675	0.259156	0.297543
794.722	0.219583	0.400242	0.207691	0.204356	0.230665	0.225394	0.120881	0.186913	0.360637	0.481119	0.248342	0.132903	0.228395	0.176016	0.268673	0.240478	0.272083	0.122681	0.140781	0.10531	0.314082	0.232239	0.302533	0.179604	0.107846	0.311516	0.164042	0.219046	0.221209	0.227682	0.0846419	0.258739	0.266018	0.20802	0.20408	0.135939	0.176073	0.248531	0.183962	0.262105	0.313256	0.327399	0.253281	0.208842	0.0785249	0.235026	0.159565	0.121912	0.1293
798.178	0.140738	0.381182	0.139925	0.16627	0.16957	0.151501	0.194472	0.121193	0.317541	0.325605	0.297759	0.252527	0.170901	0.0557328	0.153435	0.206367	0.216085	0.108892	0.198922	0.209306	0.291681	0.275367	0.283516	0.15084	0.175446	0.249364	0.270165	0.147513	0.243791	0.153381	0.164825	0.173919	0.322662	0.250741	0.22111	0.236564	0.209201	0.257621	0.251208	0.172501	0.322152	0.304666	0.257774	0.184226	0.259782	0.335147	0.0930003	0.0874998	0.214003
801.634	0.102873	0.437878	0.326527	0.0473545	0.144023	0.12647	0.272096	0.241554	0.234909	0.488878	0.200255	0.125848	0.15825	0.086305	0.238151	0.176783	0.221015	0.181704	0.130607	0.0297514	0.326644	0.163315	0.180441	0.1414	0.206353	0.197354	0.198469	0.21654	0.131492	0.149202	0.086973	0.227239	0.270428	0.175152	0.170758	0.177442	0.225902	0.229387	0.166516	0.204344	0.298903	0.358678	0.0585903	0.184891	0.233787	0.318062	0.197456	0.140524	0.20437
805.086	0.159821	0.391264	0.189308	0.159246	0.138236	0.23506	0.144736	0.198974	0.135755	0.478966	0.169748	0.144776	0.177885	0.0785064	0.163455	0.154851	0.194085	0.18832	0.10072	0.160238	0.236577	0.155363	0.264488	0.178888	0.112668	0.118577	0.202031	0.0303295	0.256821	0.121898	0.107542	0.115742	0.238867	0.203225	0.0919808	0.190009	0.256714	0.148449	0.158523	0.176989	0.229432	0.274734	0.0983947	0.159673	0.0984302	0.216275	0.123868	0.171427	0.149801
808.539	0.196886	0.454327	0.106062	0.152847	0.261208	0.175998	0.159988	0.123278	0.270419	0.521428	0.177238	0.148972	0.152129	0.0961194	0.0714583	0.153156	0.20292	0.120851	0.167719	0.0452337	0.285662	0.165032	0.18465	0.214089	0.18049	0.244043	0.11665	0.149675	0.219708	0.141337	0.219914	0.14166	0.318384	0.108374	0.210462	0.200625	0.182682	0.172466	0.23839	0.224796	0.273367	0.282429	0.241547	0.225741	0.224941	0.298415	0.100091	0.0779196	0.178773
811.991	0.160746	0.373538	0.205245	0.143481	0.208344	0.119801	0.12302	0.0849843	0.223229	0.496305	0.201145	0.0284275	0.203611	0.112544	0.266065	0.143879	0.255633	0.134033	0.0858321	0.147638	0.145387	0.12723	0.196128	0.13089	0.218999	0.252824	0.131851	0.182204	0.191385	0.153998	0.275165	0.17768	0.304404	0.195709	0.205731	0.184258	0.22279	0.185593	0.15928	0.236988	0.37409	0.302427	0.143757	0.18618	0.180817	0.230531	0.124364	0.0998763	0.186322
815.439	0.227922	0.428759	0.191236	0.182647	0.150531	0.163802	0.190563	0.126898	0.327768	0.452191	0.181803	0.198728	0.124684	0.0803959	0.169444	0.153911	0.289743	0.0677316	0.0994948	0.0764563	0.232054	0.215447	0.22492	0.171584	0.146484	0.293895	0.160363	0.140198	0.168952	0.158255	0.134569	0.151126	0.25768	0.213032	0.202562	0.235591	0.244252	0.13256	0.136748	0.194006	0.258606	0.254077	0.302949	0.188553	0.15071	0.276823	0.206246	0.122478	0.173467
818.888	0.1401	0.406977	0.169605	0.21772	0.163892	0.155232	0.142586	0.135785	0.200263	0.547199	0.193931	0.27552	0.185179	0.169115	0.257062	0.133787	0.282907	0.200081	0.156795	0.117698	0.3222	0.149951	0.198072	0.21157	0.188347	0.292222	0.177448	0.135853	0.260097	0.19351	0.177716	0.135461	0.254666	0.138521	0.190995	0.222156	0.21073	0.216203	0.115423	0.186651	0.300865	0.298492	0.2222	0.224968	0.164552	0.230351	0.170782	0.116654	0.154503
822.336	0.236233	0.408216	0.25079	0.148038	0.173468	0.107251	0.0265645	0.104004	0.186567	0.62951	0.260773	0.0771385	0.206803	0.119298	0.215338	0.184144	0.180496	0.120141	0.094162	0.162911	0.316972	0.241765	0.212327	0.109473	0.132226	0.203284	0.140197	0.119569	0.204165	0.196468	0.255122	0.174652	0.309892	0.194762	0.173828	0.130919	0.153691	0.216158	0.206588	0.256681	0.27965	0.339885	0.19849	0.18995	0.215661	0.395504	0.142822	0.18676	0.160927
825.78	0.174363	0.333627	0.247023	0.144789	0.24779	0.0998925	0.205394	0.194393	0.291498	0.354571	0.18073	0.132704	0.169858	0.130692	0.236268	0.248193	0.235041	0.12656	0.0849999	0.112001	0.290537	0.271028	0.321033	0.160666	0.0753396	0.276162	0.177524	0.212087	0.218832	0.145454	0.228383	0.211994	0.305044	0.226305	0.197	0.213013	0.196686	0.229353	0.18407	0.215664	0.228334	0.373778	0.139458	0.205374	0.195132	0.297533	0.150197	0.141934	0.148911
829.225	0.127885	0.380671	0.116043	0.212994	0.0644563	0.125711	0.162214	0.19089	0.153831	0.602699	0.203657	0.229074	0.0724893	0.171667	0.264585	0.195813	0.274298	0.158854	0.099737	0.112399	0.29945	0.227361	0.255807	0.124179	0.181686	0.238397	0.207705	0.208475	0.218343	0.212128	0.256467	0.171166	0.219014	0.252928	0.1808	0.152294	0.210532	0.243631	0.135705	0.206485	0.320787	0.331239	0.137433	0.141599	0.248846	0.391698	0.0950162	0.156655	0.16996
832.669	0.184755	0.413958	0.153191	0.100604	0.188842	0.144172	0.0475095	0.120078	0.12887	0.495087	0.169896	-0.0237405	0.116795	0.111326	0.202005	0.104826	0.274145	0.150426	0.0714021	0.101308	0.375983	0.116377	0.246894	0.175369	0.191361	0.259178	0.14812	0.076035	0.206041	0.224898	0.16278	0.206558	0.315225	0.176979	0.169767	0.178655	0.242953	0.167556	0.104802	0.146488	0.304745	0.321168	0.190917	0.0758042	0.136743	0.30721	0.119503	0.189008	0.182525
836.11	0.164672	0.445813	0.150139	0.0754146	0.168186	0.128933	0.132097	0.147974	0.100187	0.369861	0.127175	0.117241	0.166508	0.0735491	0.0634594	0.166108	0.258137	0.0784455	0.102244	0.114822	0.230161	0.227476	0.28845	0.178785	0.170931	0.208696	0.136735	0.0448978	0.157693	0.168099	0.191348	0.164411	0.265882	0.197418	0.128428	0.233335	0.179718	0.175963	0.17942	0.15174	0.337035	0.297317	0.186814	0.181943	0.0892399	0.344815	0.0785206	0.147925	0.175569
839.551	0.171881	0.327406	0.220614	0.0607159	0.140876	0.204003	0.111521	0.0949743	0.156064	0.39861	0.216427	-0.0517777	0.145402	0.105439	0.128538	0.0487069	0.0468794	0.0206878	0.127676	0.0244725	0.272854	0.0435755	0.203178	0.150878	0.193105	0.188667	0.164728	0.04598	0.182586	0.143542	0.20033	0.0806966	0.239087	0.178348	0.0983273	0.225193	0.172087	0.105102	0.0875541	0.114591	0.346116	0.307308	0.0870623	0.204066	0.157345	0.255602	0.121452	0.110179	0.223498
842.988	0.105024	0.284037	0.159269	0.189999	0.0589532	0.0914643	0.272712	0.166815	0.0809833	0.502045	0.160721	0.052377	0.0665384	0.0230092	0.23273	0.0766436	0.178845	0.0668519	0.0664445	0.0782694	0.223126	0.0926105	0.18034	0.0639214	0.141814	0.224895	0.138678	0.104124	0.198553	0.154515	0.142751	0.128907	0.268365	0.119459	0.0392663	0.109225	0.182487	0.209953	0.125412	0.0996725	0.25199	0.312702	0.105795	0.0999297	0.15604	0.234247	0.156416	0.136508	0.168578
846.427	0.0708044	0.293023	0.18404	0.0988195	0.0390086	0.150292	0.129023	0.112894	0.178502	0.347737	0.0800979	0.0885037	0.10478	0.119746	0.160479	0.036627	0.230592	-0.0138577	0.0364072	0.178145	0.261932	0.0958614	0.206919	0.0890089	0.0888297	0.187093	0.122245	-0.0240836	0.166936	0.175556	0.118316	0.148409	0.2126	0.13252	0.121432	0.164847	0.139597	0.150878	0.0632426	0.0506349	0.215696	0.261915	0.166186	0.125133	0.107606	0.216068	0.0464351	0.0542039	0.0916135
849.864	0.0688332	0.319816	0.22509	0.103264	0.0851182	0.0855282	0.0701387	0.224079	0.110143	0.46559	0.227063	0.0571018	0.0198355	0.0555968	0.131851	0.0554776	0.15779	0.0535708	0.102846	0.0482465	0.285546	0.122229	0.141062	0.0846495	0.119691	0.236675	0.0475364	0.0882872	0.169813	0.0794656	0.146071	0.00586811	0.230996	0.147366	0.115922	0.186208	0.073268	0.171864	0.0807436	0.11423	0.218944	0.323644	0.145698	0.140129	0.0713202	0.186808	0.0876976	0.0911565	0.120371
853.298	0.174144	0.399891	0.177806	0.121485	0.138525	0.0881	0.126143	0.124648	0.172223	0.566207	0.166485	0.125092	0.0342663	0.0727496	0.112222	0.00443062	0.0937387	0.0817426	0.0878818	0.0103304	0.240508	0.0884374	0.168275	0.131733	0.0892462	0.225645	0.0913617	0.0228457	0.211604	0.0359436	0.118281	0.0747769	0.285682	0.128025	0.0529858	0.161748	0.0784131	0.186885	0.0986884	0.107219	0.30424	0.273762	-0.0319825	0.132266	0.171043	0.26089	0.0606435	0.0860496	0.116512
856.732	0.156045	0.350023	0.123455	0.101399	0.0316623	-0.00423131	0.0447912	0.161796	0.0970237	0.525434	0.163933	0.00982939	-0.0209406	-0.0220171	0.0456221	0.0528121	0.0577004	0.0523258	0.0499461	-0.00162619	0.298027	0.0889663	0.0411874	0.183195	0.109298	0.184294	0.0528965	0.0405098	0.157463	0.151532	0.118959	0.0512773	0.238478	0.0823784	0.0234537	0.0979995	0.0988573	0.0496175	0.118837	0.0287306	0.230233	0.317361	0.0705196	0.138434	0.112743	0.244362	0.00735368	0.110528	0.132667
860.164	0.0450577	0.339766	0.15783	0.0410661	0.117974	0.131357	0.093831	0.0879488	0.227541	0.488198	0.117335	0.0601279	0.102809	0.121161	0.113779	-0.0172721	0.0818692	0.0989113	0.0478091	-0.000397093	0.240355	0.131372	0.15543	0.16142	0.0419968	0.171397	0.0874225	0.0801004	0.162248	0.104934	0.154378	0.0206829	0.25664	0.103768	0.139677	0.0143442	0.152645	0.0226263	0.0162888	0.0340115	0.203698	0.269297	0.084978	0.0753536	0.0325447	0.252443	0.0649868	0.163464	0.128412
863.595	0.121155	0.431082	0.16774	0.0776607	0.0396952	0.0953652	0.0663475	0.0453918	0.095034	0.425172	0.0177672	-0.000392975	0.0630178	0.0365575	0.208342	-0.0735808	0.0611176	0.124067	-0.00256769	0.0801096	0.24144	0.045112	0.226845	0.0597723	0.046754	0.149631	0.153878	0.147977	0.045737	0.040616	0.0742427	-0.0227077	0.314353	0.0891678	0.0392588	0.0756253	0.0995871	0.153706	0.104436	0.111765	0.222297	0.249862	0.0353541	0.0971587	0.0825105	0.18949	0.0301189	0.0110758	0.095388
867.024	0.0515595	0.312972	0.0479871	0.0485268	0.12126	0.0669496	-0.0719533	0.0111675	0.0879462	0.406522	0.138691	-0.0344042	0.0567209	-0.0581046	0.0821947	0.0401992	0.0989401	0.0460223	0.0949814	-0.014962	0.239708	0.0743264	0.129315	0.100284	0.118377	0.183972	0.063238	0.161909	0.0922363	-0.0349305	0.0534639	0.042379	0.24007	0.130744	0.161477	0.145211	0.0722767	0.0517328	0.106681	0.0061945	0.227827	0.23891	0.0262095	0.0618593	-0.00453054	0.290578	0.0417505	0.00880641	0.116803
870.453	0.126057	0.356878	0.107901	0.0782745	0.172999	0.132222	0.0862477	0.148214	0.0338547	0.329451	0.0974397	-0.0179938	0.0351104	0.0578376	0.0024232	0.0200926	0.0371833	0.0218522	0.118896	0.072188	0.227877	0.0713452	0.0601079	0.0020972	0.0838339	0.088064	0.0488311	0.206269	0.135512	0.0381924	0.0684271	0.0617939	0.185392	0.0413007	0.0785166	0.0974358	0.13612	0.0727267	0.0572657	0.0271636	0.276218	0.297318	-0.0119026	0.0404558	0.0908752	0.26974	0.0606282	0.0739114	0.136995
873.879	0.135164	0.378871	0.0498261	0.0492294	0.128505	0.0576799	0.131935	0.103964	0.0147913	0.472742	0.168562	0.035684	-0.000372	-0.012592	0.0911531	0.035882	-0.0146703	0.0841082	0.0628657	0.0765754	0.193435	0.0394357	0.0248731	-0.0360376	0.0872096	0.203456	0.019309	0.0248767	0.113233	0.12825	0.0121392	0.0839405	0.153162	0.0826942	0.0180081	0.118486	0.147238	0.0959915	-0.0347818	-0.00602667	0.29394	0.221955	0.0753736	0.0327454	0.00888079	0.204504	-0.0100095	0.181473	0.0195827
877.306	0.103374	0.263528	0.0802333	0.0672736	0.0985985	0.110636	0.0870605	0.0204288	0.0876348	0.383144	0.0850606	0.0435764	0.00496401	0.102622	-0.0419625	0.0161398	0.0423402	0.0486553	0.0492231	0.0344849	0.214338	0.0470518	0.154176	0.0915454	-0.0307775	0.152607	0.115883	0.0751865	0.103904	0.0542957	0.0867063	0.115392	0.23037	0.0390453	0.0492728	0.0517265	0.198807	0.0634447	0.0701804	0.0478874	0.27777	0.264899	0.0188575	0.0533754	-0.00452433	0.271131	0.0341749	0.0663031	0.0591453
880.729	0.111601	0.318152	0.0829525	0.0663474	0.213885	0.102242	0.0160404	0.0776551	0.0777702	0.354324	0.0532398	0.0201435	0.0400857	0.0714629	0.0924139	0.027563	0.0393327	0.126887	0.0608279	0.143337	0.155932	0.0385053	0.0447851	0.0392693	0.077558	0.133824	0.136932	0.0712303	0.0759812	0.0711826	0.113916	0.0832412	0.23387	0.11833	0.147133	0.0972137	0.0660962	0.0113216	0.105244	0.0292203	0.229923	0.219634	0.115723	0.0758324	0.104376	0.260928	0.0704842	0.0511713	0.0857844
884.153	0.162992	0.288681	0.0551176	0.0351401	0.242216	0.124537	0.146561	0.115446	0.0774211	0.406285	0.0896429	0.0250641	0.0942328	0.110538	0.0609382	0.0624666	0.121774	0.0149706	0.124095	0.16054	0.229352	0.0655873	0.0841597	0.0784512	0.181588	0.298591	0.257451	0.0560039	0.137686	0.117381	0.128345	0.0600901	0.207598	0.0896977	0.046432	0.0512181	0.0928427	-0.0635783	0.0313405	0.153159	0.201847	0.172256	0.015964	0.0393242	0.111799	0.2501	0.0597464	0.0223369	0.0668147
887.574	0.168958	0.279808	0.0464149	0.0211644	0.190621	0.0847782	0.00195422	0.156006	0.13445	0.332234	0.0763327	0.0290934	0.0682095	0.0502214	0.0412175	0.0460842	0.140253	0.091465	0.0550792	0.136031	0.231079	0.140997	0.110843	0.0455665	0.00240383	0.186496	0.133838	-0.0420608	0.104812	0.106112	0.0164234	0.101027	0.244411	0.0642985	0.148204	0.04753	0.0343803	0.0502384	-0.00869735	0.054838	0.221233	0.274036	0.078208	0.0778763	0.105013	0.220415	-0.00736559	0.0872084	0.122957
890.995	0.0698278	0.25394	0.0602665	0.0770624	0.250951	0.0663732	0.178064	0.144798	0.117889	0.466666	0.128164	0.152156	0.00627668	0.0220795	-0.00912386	0.0637905	0.080894	-0.00861949	0.0808457	0.0331054	0.244033	0.157776	0.095773	0.0818431	0.044332	0.165179	0.0954343	0.0956326	0.0543415	0.0953867	0.0727215	0.0292071	0.171957	0.133362	0.0785674	0.0513758	0.133455	0.0266271	0.000200213	0.0316454	0.234474	0.224695	0.0602249	0.0670607	0.146244	0.217766	0.0418444	0.0196949	0.00837965
894.413	0.176563	0.145517	0.0798515	0.0619299	0.0702241	0.10129	0.129781	0.120728	0.140915	0.406066	0.165626	0.0894234	0.109428	0.0963183	-0.0163241	0.0468371	0.119206	0.0473204	0.0503853	0.0962745	0.215947	0.0308016	0.051533	0.0664467	0.11246	0.206017	0.154558	0.151265	0.0832924	0.0928303	0.111709	0.0728103	0.197656	0.074108	0.00974249	0.0837896	0.03514	0.0736296	0.0510891	0.0760719	0.236366	0.215962	0.0724568	0.0910151	0.065107	0.190516	0.0119103	0.00847463	0.103437
897.832	0.0162865	0.223639	0.000155086	0.0556226	0.138012	0.072249	0.111437	0.150168	0.133083	0.368482	0.179368	0.127484	0.0146259	0.158382	0.0758559	0.0615854	0.121357	0.0253399	0.0959978	0.129136	0.231438	0.174578	0.119527	0.115238	0.0656671	0.195928	0.0604513	-0.0298282	-0.00830352	0.1462	0.131825	0.0277209	0.142059	0.208643	0.154748	0.015048	0.0154042	0.0579966	0.0514057	0.0859044	0.240094	0.209675	0.059476	0.0523817	0.11469	0.29145	0.0123344	0.0184274	0.113847
901.248	0.141424	0.260498	0.0878112	0.0191775	0.098836	0.129825	0.0644217	0.109912	0.107944	0.472492	0.0786315	0.0753749	0.0252398	0.0238783	0.151332	0.0534996	0.114678	0.066049	0.0830727	0.0671311	0.153779	0.114568	0.252024	0.0537178	0.0494127	0.195563	0.155656	0.141035	0.0827775	0.103874	0.0432503	0.111456	0.276095	0.0854125	0.0845187	0.0462738	0.0133767	0.102205	0.0848627	-0.00307749	0.247492	0.294461	0.12032	0.064051	0.0983582	0.286836	0.0225546	0.112555	0.163286
904.664	0.124404	0.292095	0.123112	-0.0193997	0.311517	0.115049	0.0921697	0.153742	0.118081	0.425176	0.0928084	0.0841682	0.191777	0.0966912	0.159683	0.0695014	0.148919	0.0989259	0.0739591	0.0360555	0.17533	0.091268	-0.0161158	0.0623853	0.125551	0.182373	0.165973	0.12686	0.0545272	0.149643	0.125414	0.087687	0.265103	0.0880705	0.025649	0.0129479	0.101844	0.0656509	0.0954249	0.0881556	0.209367	0.263268	0.12703	0.0444139	0.11212	0.139206	0.106934	0.0490787	0.0805034
908.077	0.142691	0.153097	0.0863389	0.0662877	0.255557	0.132261	0.168095	0.178747	0.0465822	0.447922	0.0355583	0.0567659	0.106112	0.186086	0.145706	0.0841515	0.150147	0.00106255	0.0347611	0.0903764	0.222412	0.166546	0.110878	0.0651877	0.102393	0.118465	0.20878	0.218418	0.0803093	0.0737004	0.0810201	0.134978	0.209931	0.0596304	0.0986515	0.0593166	0.0244674	0.0504416	0.0879236	0.0163714	0.182533	0.271442	0.0550637	0.152465	0.123925	0.19165	-0.00459784	0.116779	0.194423
911.49	0.130544	0.308383	0.0385848	0.0775583	0.297473	0.0751316	0.172149	0.135115	0.0704325	0.402008	0.155838	0.0768026	0.0324059	0.0654612	0.0927513	0.093233	0.249231	0.0710111	0.121975	0.161599	0.230735	0.153829	0.120901	0.0716262	0.0422868	0.103338	0.119265	0.0538262	0.153376	0.221344	0.102591	0.0967896	0.160769	0.121687	0.0891054	0.0836396	0.0958679	0.0939149	0.0548293	0.00115637	0.23685	0.262182	0.117183	0.0754649	0.141756	0.247946	0.0297714	0.0716873	0.193955
914.901	0.147341	0.347681	0.090418	0.109767	0.28934	0.141189	0.279379	0.187484	0.135337	0.507969	0.166871	-0.0201394	0.149435	0.181587	0.21763	0.16847	0.130187	0.0231322	0.100011	0.163281	0.250991	0.130425	0.179335	0.104362	0.154044	0.168199	0.121323	0.0186863	0.135256	0.126876	0.17401	0.179242	0.268137	0.131068	0.138737	0.120087	0.131241	0.085601	-0.0107834	0.0874072	0.199289	0.334842	0.106888	0.187581	0.107075	0.271448	0.0474079	0.125112	0.0657932
918.31	0.131764	0.386312	0.263314	0.234969	0.27937	0.142876	0.205668	0.221444	0.151361	0.524042	0.225378	0.185299	0.10413	0.036333	0.203521	0.171958	0.213114	0.0675718	0.17962	0.134508	0.31903	0.153618	0.209193	0.197659	0.161875	0.246444	0.139823	0.145806	0.139779	0.210453	0.183115	0.199266	0.253024	0.121224	0.155895	0.132267	0.0851286	0.119739	0.0897417	0.183731	0.29065	0.176925	0.147464	0.0845144	0.213394	0.257393	0.0641349	0.149971	0.151257
921.719	0.223605	0.395482	0.166194	0.147183	0.339226	0.146978	0.211887	0.321951	0.349474	0.467392	0.149774	0.190742	0.110111	0.161216	0.189625	0.192269	0.254613	0.145732	0.0804901	0.190041	0.288227	0.301955	0.218518	0.208863	0.211463	0.252028	0.193013	0.15909	0.257078	0.194991	0.219366	0.147658	0.239592	0.195716	0.135199	0.150372	0.134362	0.119256	0.13975	0.201876	0.330772	0.305245	0.236067	0.151233	0.149508	0.214273	0.113094	0.141231	0.148489
925.126	0.143602	0.361299	0.273598	0.179647	0.240963	0.153195	0.25075	0.179968	0.216509	0.447121	0.197327	0.20185	0.139043	0.165544	0.208164	0.269353	0.43936	0.104003	0.0397237	0.193199	0.269643	0.282493	0.272401	0.189925	0.105239	0.219601	0.169469	0.16701	0.195916	0.239148	0.184832	0.179986	0.261045	0.202649	0.185578	0.203308	0.156793	0.140656	0.136197	0.274175	0.296756	0.290226	0.190432	0.177703	0.167435	0.286239	0.175132	0.165588	0.150432
928.531	0.146981	0.467581	0.113638	0.11279	0.265058	0.187874	0.183768	0.058312	0.273538	0.483774	0.220663	0.123466	0.153852	0.140176	0.129166	0.234698	0.306023	0.0668634	0.159766	0.137411	0.178712	0.110108	0.128635	0.159972	0.167769	0.227229	0.224591	0.152143	0.052642	0.218885	0.0581793	0.216318	0.245941	0.188914	0.143687	0.135457	0.188225	0.118518	0.142899	0.152197	0.29061	0.23563	0.241949	0.168652	0.154239	0.222823	0.162018	0.201387	0.175734
931.936	0.141514	0.173352	0.183242	0.0612254	0.325779	0.0716898	0.161595	0.192813	0.175683	0.421392	0.155582	0.157274	0.0878293	0.191626	0.149623	0.206676	0.240305	0.10839	0.00536092	0.0746437	0.217412	0.123176	0.0923288	0.182903	0.173087	0.211568	0.109828	0.140432	0.184302	0.180424	0.0819927	0.00187439	0.204153	0.228758	0.124148	0.0862463	0.115521	0.0748411	0.0402633	0.144799	0.189749	0.26377	0.117033	0.0761359	0.0667518	0.228592	0.0532878	0.0413066	0.0981717
935.339	0.229914	0.284218	0.132161	0.111154	0.222406	0.0832909	0.205927	0.158442	0.114015	0.391565	0.192401	0.0740837	0.0792431	0.111341	0.149271	0.109285	0.137879	0.13412	0.0525012	0.151236	0.150229	0.134772	0.110992	0.160877	0.139531	0.166112	0.140408	0.0752486	0.222988	0.188907	-0.00498709	0.101495	0.209261	0.12587	0.141404	0.143122	0.0683739	0.113643	0.131943	0.15346	0.256712	0.142759	0.267518	0.16109	0.10686	0.263357	0.107602	0.0908836	0.182742
938.742	0.123251	0.189103	0.0543863	0.129081	0.258901	0.200453	0.0651696	0.159909	0.0368324	0.482878	0.168883	0.0369168	0.162149	0.143892	0.190898	0.109923	0.21435	0.0146617	0.172791	0.240827	0.151397	0.198993	-0.00320215	0.179452	-0.00918546	0.180579	0.167219	0.0954685	0.0683713	0.163658	0.145	0.0996268	0.184793	0.151154	0.0829902	0.187106	0.0541137	0.0815443	0.107511	0.117249	0.203742	0.254451	0.190361	0.194462	0.118958	0.215471	0.0919183	0.028788	0.158288
942.142	0.139706	0.309857	0.24009	0.065342	0.254705	0.169292	0.196826	0.0386348	0.151411	0.399065	0.214925	0.0361943	0.0718589	0.0641183	0.126988	0.144059	0.146897	-0.0128985	0.0641796	0.162251	0.158408	0.0388147	0.148716	0.156553	0.19179	0.214045	0.204514	0.0418384	0.0301884	0.204664	0.0682078	0.0377907	0.232044	0.143917	0.170813	0.098859	-0.0136919	0.110852	0.137144	0.0210256	0.206762	0.120049	0.12035	0.075075	0.13685	0.151712	0.121109	0.0836116	0.115088
945.541	0.00382788	0.295758	0.0581849	0.0326306	0.23643	0.119229	0.183126	0.0796272	0.0624207	0.328209	0.0787736	0.0510068	0.12078	-0.000365416	0.137549	0.157988	0.0941115	0.0687027	0.182057	0.0889647	0.156519	0.0596126	0.182507	0.173409	0.0975271	0.107174	0.176312	0.035341	0.0598883	0.208215	0.203169	0.153221	0.173604	0.176587	0.193109	0.0962991	0.0525003	-0.0053222	0.0562027	0.0430484	0.121482	0.227675	0.126288	0.178903	0.19114	0.219988	0.0980225	0.11521	0.155542
948.94	0.172589	0.195537	0.0878422	0.0160032	0.28267	0.0763478	0.154463	0.11176	0.113865	0.376746	0.085255	0.111483	0.0872808	0.0578314	0.166533	0.215118	0.20754	0.173976	0.0757071	0.0987356	0.167034	0.207236	0.189557	0.124395	0.135687	0.20465	0.125366	0.113301	0.160613	0.13307	0.008793	0.118889	0.188304	0.146808	0.0614728	0.0394751	0.0310928	0.13839	0.147623	0.110599	0.194733	0.209049	0.106801	0.0938168	0.11296	0.240408	0.0995204	0.102324	0.0904683
952.336	0.0927583	0.207825	0.214839	0.0953973	0.258116	0.06851	0.0944022	0.155707	0.11744	0.481822	0.0631359	0.0801883	0.137165	0.0358524	0.140837	0.144835	0.237617	0.132451	0.0338517	0.157217	0.233771	0.175469	0.0443774	0.168362	0.184764	0.205382	0.0734279	0.0287483	0.0396277	0.120993	0.069919	0.18398	0.142226	0.184753	0.202204	0.10305	0.177197	0.0801682	0.217088	0.0945076	0.209863	0.207674	0.138261	0.261134	0.166952	0.248064	0.0119267	0.205423	0.132143
955.731	0.0834397	0.398114	0.0686391	0.105157	0.177763	0.104693	0.208646	0.0957948	-0.0375239	0.395299	0.130168	0.066169	0.0807908	0.156474	0.139162	0.146019	0.28177	0.120745	0.0684078	0.169945	0.120789	0.125262	0.131583	0.13355	0.102754	0.190704	0.163279	0.10714	0.130339	0.188052	0.0955359	0.161001	0.217578	0.0633775	0.117427	0.176119	0.105229	0.0352592	0.0923812	0.211411	0.142414	0.237592	0.177995	0.150779	0.166195	0.161264	0.0757341	0.115989	0.096861
959.124	0.115056	0.205426	0.141574	0.17655	0.368614	0.110896	0.19481	0.153919	0.155776	0.358698	0.150721	0.0144931	0.12975	0.216599	0.153763	0.14919	0.314164	0.0977385	0.146234	0.0685928	0.216037	0.205819	0.138923	0.115721	0.18409	0.170626	0.168938	0.0545476	0.108612	0.170214	0.0595892	0.108994	0.228191	0.218509	0.0880446	0.138275	0.222061	0.103811	0.0992876	0.140745	0.168648	0.173494	0.199048	0.212354	0.144445	0.192126	0.155578	0.110777	0.095024
962.518	0.152645	0.247984	0.229333	0.165312	0.345631	0.107178	0.17632	0.108551	0.145639	0.489021	0.139097	0.0356028	0.164717	0.11965	0.210469	0.102108	0.210012	0.163996	0.153849	0.0658369	0.128392	0.158541	0.174505	0.233516	0.150236	0.125618	0.166751	0.156362	0.140448	0.10924	0.0287116	0.137781	0.178822	0.153949	0.139647	0.138701	0.105086	0.174327	0.215545	0.130095	0.160465	0.110701	0.184864	0.109029	0.107034	0.195006	0.149554	0.212936	0.196166
965.909	0.166801	0.184479	0.240028	0.176531	0.427975	0.105517	0.167837	0.218231	-0.0252793	0.391057	0.16131	0.172248	0.104287	0.166707	0.236791	0.160195	0.338182	0.147384	0.184374	0.180572	0.294885	0.191252	0.158855	0.203308	0.281692	0.169399	0.198602	0.0630363	0.072874	0.260976	0.116408	0.146631	0.188938	0.188242	0.212176	0.163039	0.162848	0.182867	0.212564	0.200439	0.269185	0.196216	0.225354	0.114653	0.257635	0.188777	0.0506473	0.223162	0.206302
969.299	0.155427	0.30377	0.234552	0.188264	0.335852	0.154757	0.313579	0.199896	0.228839	0.497618	0.181252	0.0980488	0.146691	0.107876	0.231307	0.394605	0.347	0.194787	0.0988353	0.232717	0.236867	0.270199	0.152804	0.293352	0.171055	0.212454	0.276358	0.107832	0.158701	0.22182	0.117947	0.185442	0.270424	0.157226	0.199299	0.126916	0.198678	0.203221	0.230767	0.304452	0.201467	0.240782	0.270536	0.269122	0.285041	0.255595	0.102603	0.0774454	0.204205
972.689	0.254835	0.344274	0.258532	0.219859	0.356834	0.220331	0.212923	0.254977	0.219593	0.552829	0.174708	0.167392	0.200177	0.136822	0.229947	0.273486	0.402993	0.226218	0.0949494	0.163649	0.278228	0.200633	0.280462	0.297717	0.193414	0.132935	0.16708	0.165715	0.12508	0.118471	0.27794	0.292001	0.188395	0.190518	0.159433	0.202246	0.28753	0.184768	0.260031	0.282376	0.3189	0.140683	0.272328	0.237496	0.120345	0.307446	0.224962	0.193944	0.197874
976.076	0.144173	0.201002	0.285523	0.210616	0.339182	0.0775662	0.179804	0.158663	0.324791	0.504251	0.245672	0.143001	0.180159	0.173281	0.299868	0.336969	0.404864	0.22506	0.171094	0.199887	0.202893	0.300927	0.275171	0.252689	0.18948	0.288543	0.131228	0.1763	0.0975629	0.27709	0.266811	0.289977	0.196566	0.205406	0.226787	0.172208	0.135925	0.202431	0.257085	0.284492	0.213683	0.251131	0.215772	0.182501	0.103073	0.206147	0.121491	0.178031	0.168285
979.462	0.0993956	0.230596	0.222153	0.183076	0.290323	0.12987	0.294796	0.212139	0.121966	0.510032	0.170017	0.000739851	0.15959	0.138508	0.131046	0.26889	0.266104	0.0687031	0.0972098	0.218982	0.190309	0.273557	0.162312	0.146509	0.18292	0.118495	0.21331	0.118954	0.161618	0.115582	0.0354851	0.17903	0.161551	0.150713	0.146112	0.187972	0.125849	0.179059	0.134219	0.195749	0.16362	0.199028	0.224635	0.179971	0.0860037	0.183904	0.117482	0.234111	0.131935
982.846	0.187706	0.269256	0.182427	0.0622555	0.373315	0.145969	0.208093	0.13162	0.197657	0.358927	0.100711	0.0718774	0.141761	0.22623	0.214472	0.184195	0.343069	0.114357	0.144675	0.202596	0.199432	0.243356	0.172304	0.218972	0.187296	0.109457	0.0678045	0.133146	0.019341	0.214958	0.0555639	0.184682	0.243062	0.163472	0.147107	0.149921	0.165739	0.109471	0.182469	0.0781116	0.195729	0.176695	0.080605	0.204574	0.202861	0.186084	0.159315	0.161913	0.148224
986.229	0.102467	0.222992	0.140193	0.196085	0.375765	0.154445	0.26353	0.217003	0.185331	0.517436	0.205956	0.193749	0.12013	0.104693	0.161187	0.192832	0.396218	0.11518	0.140001	0.217408	0.191586	0.24872	0.183615	0.219959	0.132343	0.0503498	0.201683	0.155878	0.201458	0.130825	0.121301	0.152989	0.169361	0.221733	0.241269	0.171229	0.150962	0.106344	0.192011	0.181079	0.131518	0.108645	0.172197	0.166058	0.158903	0.181618	0.121926	0.164028	0.137116
989.613	0.145884	0.291836	0.221223	0.195635	0.454137	0.136507	0.216347	0.219227	0.197746	0.439742	0.210799	0.167007	0.222313	0.0862235	0.237907	0.262868	0.316634	0.107471	0.132497	0.18577	0.213525	0.219471	0.153554	0.228681	0.142689	0.181237	0.186442	0.161191	0.123881	0.191265	0.221983	0.163528	0.242833	0.22735	0.202054	0.0901594	0.202006	0.139922	0.210133	0.174341	0.105152	0.205312	0.149382	0.259011	0.286134	0.147295	0.107278	0.201308	0.202693
992.994	0.136366	0.282889	0.256986	0.17009	0.311943	0.147936	0.20467	0.197966	0.162602	0.474598	0.159093	0.224737	0.134576	0.165505	0.265456	0.311931	0.280574	0.109095	0.138811	0.247274	0.179741	0.158714	0.219708	0.203617	0.152216	0.130891	0.050465	0.188896	0.128167	0.293893	0.159043	0.244817	0.171422	0.131865	0.179851	0.168724	0.236339	0.171328	0.23895	0.111911	0.203361	0.196595	0.2433	0.174174	0.0992694	0.197171	0.106613	0.253072	0.167203
996.373	0.143442	0.190536	0.237917	0.0892986	0.298187	0.194458	0.191234	0.160284	0.144837	0.454659	0.305197	-0.0301541	0.0626958	0.0914775	0.224761	0.212684	0.318396	0.111637	0.0766348	0.20236	0.156653	0.317586	0.0687759	0.224931	0.0765421	0.187159	0.112672	0.0495552	0.114022	0.128833	0.132235	0.157286	0.168987	0.290905	0.149755	0.0506461	0.185852	0.146307	0.212114	0.191977	0.161978	0.195883	0.331582	0.154965	0.231588	0.17	0.0541091	0.0357693	0.108469
999.751	0.17783	0.218154	0.186892	0.186362	0.342175	0.155012	0.210769	0.221017	0.0962294	0.438041	0.222185	0.0881601	0.0845356	0.150331	0.201927	0.164647	0.386144	0.0968088	0.116687	0.182555	0.151182	0.287906	0.137607	0.230629	0.0922719	0.0851327	0.183494	0.180831	0.189649	0.157238	0.138796	0.186664	0.151799	0.186918	0.191868	0.135081	0.135505	0.14849	0.188759	0.179245	0.128263	0.19041	0.247356	0.161354	0.176335	0.132362	0.12621	0.115745	0.145887
1003.13	0.126979	0.0407704	0.255978	0.312243	0.36943	0.214592	0.228751	0.186185	0.15379	0.469325	0.239113	0.0969192	0.238742	0.225787	0.310804	0.240264	0.332507	0.240073	0.180861	0.211218	0.157987	0.210002	0.383099	0.332183	0.142635	0.283934	0.237032	0.113913	0.198036	0.290017	0.227065	0.340775	0.183285	0.207993	0.167479	0.230149	0.184871	0.231966	0.269388	0.207045	0.186509	0.172756	0.363929	0.26949	0.215493	0.230716	0.154866	0.260834	0.229205
1006.51	0.164023	0.226165	0.315846	0.206567	0.357082	0.201902	0.161645	0.198606	0.192408	0.509926	0.208932	0.0589019	0.271491	0.104273	0.33398	0.261829	0.426657	0.197074	0.203902	0.184963	0.164567	0.162368	0.192644	0.269539	0.175491	0.169208	0.11323	0.236553	0.183661	0.212675	0.107098	0.297964	0.160544	0.185623	0.121798	0.191879	0.184254	0.113458	0.24367	0.133812	0.087243	0.138157	0.27618	0.182312	0.224231	0.154865	0.121518	0.116957	0.174687
1009.88	0.0685113	0.246534	0.308121	0.231285	0.409581	0.110582	0.253243	0.207209	0.0748117	0.485445	0.220428	0.144969	0.126521	0.0995105	0.226067	0.228483	0.33679	0.15016	0.105066	0.192988	0.159468	0.189562	0.0962867	0.155154	0.0178121	0.0868263	0.176096	0.0677956	0.10145	0.208799	0.0781082	0.183781	0.131024	0.17114	0.147618	0.169753	0.117212	0.185932	0.22369	0.0962604	0.0546823	0.152422	0.273027	0.147409	0.166006	0.132298	0.10325	0.15525	0.144091
1013.25	0.0879639	0.107309	0.0730304	0.143567	0.261983	0.22961	0.111053	0.048926	0.10347	0.389376	0.0225604	0.0559722	0.105593	0.105235	0.282657	0.124674	0.323014	0.0588198	0.090021	0.0962888	0.11479	0.18684	0.130846	0.208492	0.0745735	0.108888	0.208398	0.0866298	0.0729856	0.187699	0.0850034	0.158573	0.0901381	0.142636	0.14495	0.0845143	0.114602	0.161552	0.202963	0.125241	0.0411088	0.00177901	0.222942	0.154046	0.11258	0.0586645	0.0676	0.133099	0.0940871
1016.62	0.147684	0.0319271	0.130588	0.167528	0.327756	0.123897	0.125235	0.0368408	0.21725	0.546864	0.163399	-0.00370975	0.104503	0.0961398	0.25511	0.122865	0.342899	0.0793121	0.0798065	0.0698011	0.0889933	0.13991	0.149277	0.209017	0.139127	0.0622003	0.18232	0.102685	0.104118	0.148451	0.00737635	0.0805146	0.132043	0.0901846	0.132465	0.0568935	0.0574423	0.0344694	0.190354	0.124192	0.115884	0.087181	0.165902	0.0889825	0.0873712	0.168708	0.107688	0.165705	0.0293603
1019.99	0.107295	0.0401069	0.187896	0.129229	0.326992	0.113874	0.234835	0.00757822	0.0356227	0.352815	0.150549	0.0473144	0.149336	0.04121	0.232101	0.149946	0.273591	0.0472066	0.102536	0.132001	0.052229	0.17866	0.103972	0.157222	0.0716108	0.105551	0.123789	0.0125557	0.0866297	0.0938252	0.0918414	0.167108	0.0680656	0.178674	0.0904396	0.0955622	0.151463	0.0703696	0.0840847	0.0863073	0.0569844	0.0824652	0.194153	0.120847	0.0889493	0.0520177	0.021879	0.145119	0.0958088
1023.36	0.113262	0.0133939	0.26808	0.113669	0.253913	0.151242	0.128205	0.107178	0.0784635	0.392436	0.0865214	0.0158226	0.114283	0.068928	0.204104	0.0874996	0.295316	0.0525843	0.0952382	0.121899	0.0557679	0.0960717	0.0984461	0.134221	0.068284	0.0056197	0.106957	0.120251	0.0980414	0.162515	0.0777824	0.155491	0.063805	0.113386	0.0942197	0.0489141	0.00864513	0.114687	0.0995155	0.0865732	0.00497055	0.0482342	0.116669	0.1277	0.0535346	0.0999029	0.0129617	0.14974	0.0600487
1026.73	0.159132	0.188285	0.195566	0.0788931	0.357363	0.139461	0.102845	0.206239	0.169331	0.434901	0.125157	0.118625	0.0913585	0.144071	0.189907	0.225827	0.343898	0.0632436	0.0567441	0.155271	0.0429357	0.18094	0.107015	0.133943	0.0759704	0.00391836	0.0781512	0.121706	0.11265	0.160694	0.0521625	0.124389	0.124843	0.0900868	0.0921834	0.0316936	0.0771385	0.080373	0.206527	0.103665	0.0740166	0.00207587	0.210796	0.207405	0.118273	0.093738	0.0726846	0.137694	0.0722649
1030.1	0.115459	0.0488624	0.134054	0.107496	0.348335	0.173975	0.158106	0.207461	0.174211	0.319467	0.111225	0.0216739	0.136389	0.125444	0.156534	0.139654	0.214267	0.0792057	0.088613	0.202631	0.136542	0.0760363	0.190103	0.151471	0.201082	0.133922	0.081588	0.0478306	0.0559642	0.190717	0.0652211	0.171762	0.0234474	0.0968244	0.105001	0.108381	0.166156	0.128423	0.170496	0.0664412	0.0100886	0.143282	0.161601	0.0933189	0.00832314	-0.00501719	0.0347573	0.114851	0.153236
1033.46	0.110943	0.0542985	0.137975	0.123605	0.383779	0.113192	0.257693	0.23809	0.112425	0.334731	0.138178	-0.0809208	0.130767	0.0663289	0.230498	0.092548	0.27614	0.033115	0.0575511	0.185552	0.0822252	0.146945	0.0931038	0.12208	0.109396	0.0025351	0.171641	0.0485375	0.0896282	0.170025	0.0756545	0.15184	0.0236853	0.107171	0.0451154	0.000335435	0.030546	-0.0367259	0.256544	0.146237	0.0273941	0.114379	0.182151	0.164605	0.0785146	0.0824077	0.00584762	0.0832222	0.168684
1036.83	0.112782	0.0818418	0.129709	0.0956229	0.444405	0.0671045	0.236788	0.199016	0.0554237	0.39777	0.0509978	0.022353	0.150536	0.0719559	0.205522	0.105709	0.224273	0.0539634	0.018568	0.149212	0.0722974	0.142135	-0.0233634	0.213733	0.111009	0.0215557	0.0752467	0.158853	0.0639712	0.121212	0.155212	0.178751	0.0564648	0.0798422	0.0889934	0.140062	0.0176716	0.0739338	0.107623	-0.0808714	0.0634314	0.117106	0.129256	0.162556	0.0530453	0.0908222	0.0517845	0.142044	0.0605267
1040.19	0.00986141	0.141668	0.0757248	0.0675206	0.344104	0.14649	0.152602	0.143106	0.040009	0.353384	0.0958248	-0.0364376	0.0401729	0.0335686	0.188221	0.196798	0.211201	0.0636612	0.0243925	0.119255	0.00525749	0.150354	0.0631219	0.140807	0.0296962	0.0292155	0.025998	0.0654616	0.112044	0.208366	0.0384342	0.152308	0.0795613	0.160127	0.111771	-0.0015892	0.0556444	0.0809954	0.176342	0.104681	0.0976709	0.164361	0.125641	0.112773	0.0975633	0.0163721	0.0893724	0.0959924	0.0397864
1043.55	0.105114	0.12201	0.128179	0.10954	0.438746	0.0490372	0.22009	0.103556	0.13066	0.255555	0.127399	0.0691202	0.195136	0.0792576	0.160398	0.106625	0.210542	0.0235755	0.0423959	0.136578	0.105507	0.164986	0.0368236	0.146954	0.0873939	0.0773604	0.0498615	0.0515028	0.0953291	0.128294	0.0837123	0.172007	0.078228	0.0902866	0.0360365	0.0743279	0.0897799	0.00142963	0.135578	0.111211	0.1091	-0.0240526	0.108716	0.0880831	0.0472651	0.0595663	0.0266796	0.116804	0.0261298
1046.91	0.118614	0.0239132	0.155747	0.166942	0.299443	0.0552722	0.116326	0.0293815	0.104792	0.296801	0.0758949	0.0851902	0.0979428	0.0363449	0.194497	0.121125	0.282071	0.0515037	0.0692551	0.120557	0.0710575	0.175792	0.0751523	0.227346	0.0742559	0.0685544	0.124948	-0.00124235	0.0625243	0.171305	0.0703684	0.0945624	0.083013	0.114494	0.0820029	-0.00870809	0.0401222	0.101624	0.148356	-0.00345114	0.0704287	0.148391	0.181416	0.134181	0.0300756	-0.00730511	0.0412788	0.165783	0.0811944
1050.27	0.0619682	0.129462	0.127788	0.225687	0.317573	0.132186	0.0611906	0.124744	0.0452082	0.339677	0.112923	0.117049	0.114209	0.0906377	0.26618	0.119637	0.2342	0.0928275	0.0823735	0.135805	0.0996866	0.199817	0.125825	0.205067	0.110169	0.0873563	0.116029	0.181074	0.0512798	0.141677	0.0820997	0.121325	-0.0159668	0.0523509	0.187026	0.0804761	-0.00600181	0.0367355	0.203419	0.13067	0.0596405	0.117231	0.156937	0.13006	0.111536	0.05295	-0.0320436	0.0894276	0.149425
1053.63	0.118691	0.0511035	0.215213	0.0745834	0.327427	0.0476816	0.254002	0.171773	0.152683	0.316262	0.0779298	0.134437	0.152866	0.0285875	0.198419	0.162739	0.272718	0.0623835	0.148412	0.12783	0.155694	0.141494	0.181093	0.187094	0.0382981	0.0968452	0.0815227	0.109826	0.0768832	0.183331	0.141037	0.123664	0.0571079	0.103308	0.0189071	0.0541151	0.0503166	0.0281392	0.112691	-0.0163026	-0.00820132	0.174332	0.121372	0.155085	0.101164	0.0363496	0.120435	0.0779934	0.0526773
1056.99	0.0650392	-0.0544433	0.0225357	0.0686255	0.302515	0.0830414	0.213489	-0.00243765	0.0949324	0.370633	0.105927	0.00398087	0.0394526	0.0395557	0.250782	0.18271	0.167565	0.041401	0.0938238	0.154007	0.150939	0.166001	0.144316	0.241378	0.0501405	0.0457131	0.101862	0.0503864	0.0973776	0.148893	0.0225721	0.170505	0.0600536	0.036936	0.0173811	0.124351	0.119814	-0.0173383	0.197027	0.0577194	0.0476994	0.226547	0.103861	0.185355	0.0970499	0.046128	-0.00736832	0.127898	0.0830184
1060.34	0.130521	0.124535	0.239824	0.106353	0.414549	0.109531	0.125433	0.0766594	0.102769	0.287342	0.0836216	0.0958155	0.107654	-0.00210967	0.175647	0.126573	0.357812	0.089845	0.0612255	0.0714235	0.105105	0.168424	-0.0293645	0.155158	0.0568576	0.151335	0.0278941	0.0906453	0.133214	0.145298	0.041841	0.167696	0.0509546	0.0730342	0.057946	0.02464	0.0932906	0.0630403	0.134618	0.12649	-0.00197128	0.213219	0.108086	0.143804	0.032606	0.225132	-0.0203586	0.0749986	0.139822
1063.69	0.162704	0.0645153	0.192328	0.111551	0.383391	0.0974127	0.158703	0.104601	0.0393426	0.323291	0.16333	0.0293494	0.129052	0.00435974	0.28249	0.151055	0.265284	0.00958062	0.0828282	0.140955	0.0279425	0.141843	0.0967654	0.114589	0.0912905	0.0167244	0.0981096	0.04237	0.07775	0.172325	0.0332766	0.168692	0.07441	0.0171962	0.180708	0.111969	0.127053	0.109737	0.139688	0.00124568	0.0430769	0.17378	0.144762	0.131211	0.129772	0.114075	0.0307857	0.151195	0.185162
1067.05	0.104488	0.274456	0.130472	0.119422	0.35785	0.091789	0.152731	0.122004	0.190435	0.308802	0.0506479	0.154789	0.113023	0.0552447	0.263337	0.127657	0.185482	0.0671396	0.0646096	0.142351	0.151262	0.0924006	0.0308872	0.153206	0.0454652	0.00780158	0.0353424	0.083418	0.12714	0.213386	0.0938032	0.131627	0.130742	0.134621	0.155471	0.0241635	0.042603	0.0988902	0.257227	0.0519175	0.0735835	0.133294	0.0921863	0.14356	0.13021	0.0932108	0.050338	0.203001	0.167696
1070.4	0.171748	0.154133	0.179234	0.190556	0.343142	0.148188	0.180524	0.0212268	0.20879	0.413683	0.114205	0.0573875	0.238955	0.066519	0.292001	0.0655432	0.287894	0.140388	0.165723	0.0919229	0.102385	0.160222	0.214954	0.204738	0.100343	0.07651	0.135213	0.0778952	0.133749	0.0941462	0.102598	0.178361	0.163232	0.0356403	0.0562695	0.130895	0.0681154	0.118704	0.159827	0.0908281	0.0498432	0.0730018	0.194419	0.170948	0.230847	0.107188	0.0609236	0.064426	0.174394
1073.75	0.105124	0.0798861	0.209085	0.299872	0.291184	0.144161	0.0803901	0.114343	0.141819	0.296162	0.154845	0.0757145	0.140951	0.0977117	0.198771	0.114648	0.301335	0.084082	0.125089	0.145199	0.140938	0.104353	0.0599243	0.193489	0.138435	0.0251325	0.116853	0.142439	0.122459	0.127921	0.165031	0.209782	0.060963	0.101446	0.124441	0.0483876	0.0606921	0.132022	0.12864	0.153924	0.0786865	0.119176	0.109938	0.132735	0.107484	0.115106	0.014691	0.12428	0.185669
1077.1	0.152621	0.16493	0.257876	0.0646476	0.383419	0.146339	0.0572613	0.150045	0.0536474	0.299547	0.165249	0.100837	0.14544	0.122317	0.286043	0.239245	0.257046	0.099033	0.094868	0.169803	0.0882453	0.0919388	0.0402736	0.165928	0.0354116	0.129242	0.089104	0.280874	0.0363741	0.229408	0.068344	0.0618128	0.0413499	0.185712	0.105087	0.120321	0.120547	0.153455	0.205477	0.112217	0.112564	0.0810867	0.219518	0.165806	0.168815	0.0688097	0.0862674	0.168461	0.109087
1080.44	0.233368	0.152588	0.171556	0.150892	0.310285	0.114637	0.128528	0.186595	0.166737	0.327643	0.160837	0.0423281	0.178896	0.125362	0.237388	0.171361	0.271106	0.123463	0.0987937	0.0650616	0.0928634	0.192746	0.184807	0.300245	0.0532273	0.0626058	0.153237	0.203791	0.0894836	0.208545	-0.00812717	0.113571	0.00206196	0.0842506	0.21728	0.15424	0.149779	0.0913377	0.242807	0.0693088	0.141721	0.12902	0.104948	0.189072	0.150146	0.124124	0.0798483	0.100552	0.0917884
1083.79	0.132618	0.0813295	0.0897756	0.14856	0.214362	0.0539844	0.153211	0.177276	0.0717856	0.272763	0.180169	-0.0368894	0.137815	0.110144	0.248449	0.144511	0.247371	0.12336	0.0778852	0.119693	0.0705697	0.160714	0.0762013	0.144169	0.0106018	0.192788	0.157102	0.124689	0.154677	0.139442	0.148671	0.16889	0.0829582	0.18039	0.125074	0.0859069	0.0832093	0.142807	0.210845	0.10819	0.0483905	0.16573	0.152023	0.178575	0.211545	0.134738	0.0762093	0.259965	0.163781
1087.14	0.175706	0.255274	0.137699	0.150887	0.376448	0.0873558	0.15588	0.174576	0.123169	0.237107	0.169578	-0.0899597	0.0452688	0.0823771	0.301987	0.123036	0.293542	0.112633	0.116107	0.128143	0.0862832	0.123348	0.221055	0.279014	0.0650547	0.105627	0.0946413	0.17116	0.19249	0.247662	0.0356429	0.158788	0.094285	0.119068	0.137474	0.0252224	0.100261	0.0872954	0.250601	0.100781	0.0547559	0.11255	0.101829	0.0691614	0.126844	0.103283	0.0969126	0.0949061	0.171939
1090.48	0.134945	0.107661	0.188191	0.034685	0.325569	0.0653898	0.234732	0.105458	0.195583	0.474751	0.108338	0.0875243	0.069215	0.0481082	0.234973	0.200664	0.38149	0.0390958	0.178655	0.182058	0.100544	0.274646	0.140784	0.119644	0.142645	0.0467297	0.139761	0.104858	0.143482	0.264178	0.199357	0.201411	0.102226	0.0907687	0.0702159	0.0899859	0.123012	0.141364	0.222381	0.0713043	0.0352042	0.101945	0.106809	0.133879	0.047169	0.147784	0.0823703	0.173293	0.058174
1093.82	0.161287	0.0731253	0.262602	0.0772065	0.436761	0.138435	0.130742	0.0890099	0.079556	0.285252	0.142067	0.0143475	0.0763551	0.161859	0.289543	0.173863	0.270998	0.0375615	0.0438153	0.0795271	0.180759	0.118228	0.0896817	0.19676	0.0304623	0.0230196	0.0672062	0.141284	0.119889	0.185618	0.0536221	0.170135	0.134866	0.0516345	0.194529	0.145498	0.130761	0.0817624	0.26084	0.094385	0.0572965	0.15824	0.131995	0.163422	0.0769439	0.120925	0.0769577	0.186458	0.171235
1097.16	0.0948708	0.19458	0.152242	0.165929	0.415381	0.159176	0.221656	0.173583	0.156549	0.40002	0.168951	0.119409	0.115518	0.141241	0.211745	0.171824	0.240235	0.0708958	0.0638236	0.0911504	0.121439	0.109572	0.0467241	0.228089	0.0869221	0.140479	0.0633068	0.0600486	0.185621	0.207352	0.0958271	0.206703	0.106505	0.0828083	0.0386117	0.076729	0.122805	0.127304	0.152708	0.113369	0.0174576	0.12862	0.137604	0.110562	0.119334	0.127581	0.0620254	0.0744238	0.080489
1100.5	0.121096	0.200134	0.0980166	0.159879	0.399318	0.16107	0.291364	0.14062	0.320388	0.322092	0.258934	0.0343997	0.130659	0.105469	0.250998	0.19563	0.354744	0.0934986	0.140571	0.224089	0.104523	0.202515	0.0585336	0.237675	0.0914931	0.185474	0.135279	0.165156	0.108037	0.218372	0.145472	0.195892	0.131472	0.0805265	0.164471	0.0546761	0.181155	0.0937414	0.234374	0.119233	0.156285	0.127378	0.0943159	0.141025	0.154945	0.119736	0.0878109	0.16012	0.178833
1103.84	0.267152	0.00383903	0.156678	0.174889	0.444491	0.21767	0.20494	0.209114	0.186811	0.26004	0.127358	0.101947	0.0952329	0.0687832	0.309899	0.167138	0.259019	0.0299654	0.144539	0.0750694	0.0936606	0.223709	0.043341	0.236177	0.0798995	0.163185	0.1933	0.128124	0.119385	0.259835	0.130608	0.241468	0.131	0.158922	0.187387	0.0961728	0.0892468	0.156496	0.210153	0.166939	0.113404	0.218813	0.113965	0.140324	0.235533	0.185183	0.125105	0.169671	0.246592
1107.18	0.12333	0.121215	0.121526	0.238993	0.401909	0.139936	0.257906	0.207307	0.115204	0.225984	0.134945	0.128839	0.193891	0.158506	0.225323	0.115694	0.333689	0.148874	0.144103	0.136201	0.137707	0.124744	0.178987	0.280792	0.133664	0.117896	0.21635	0.0949005	0.139822	0.235996	0.155107	0.189798	0.14213	0.131293	0.155352	0.163857	0.192154	0.171931	0.25593	0.155254	0.130967	0.209859	0.185123	0.212191	0.102851	0.185332	0.0897533	0.1019	0.169449
1110.51	0.199943	0.0122351	0.247595	0.0923002	0.402202	0.162131	0.303121	0.180732	0.264191	0.255017	0.129436	0.108155	0.174295	0.17731	0.359748	0.181998	0.384458	0.0963152	0.0878864	0.0543299	0.158774	0.183532	0.155896	0.248156	0.0993789	0.121085	0.15866	0.15122	0.176895	0.198596	0.124185	0.176353	0.181298	0.149009	0.174065	0.156846	0.167171	0.177718	0.237376	0.156811	0.130437	0.200174	0.118568	0.192726	0.137556	0.213135	0.102475	0.193155	0.198397
1113.85	0.200113	0.196588	0.208914	0.146994	0.422952	0.167766	0.21858	0.245458	0.20663	0.25104	0.163992	0.123911	0.217537	0.207878	0.345489	0.229391	0.334478	0.109298	0.143481	0.296655	0.238507	0.190773	0.144421	0.266599	0.119461	0.170584	0.16442	0.09204	0.216101	0.207118	0.125661	0.231002	0.160667	0.204211	0.23046	0.15988	0.198071	0.23829	0.285841	0.251344	0.14871	0.22559	0.157896	0.235386	0.209913	0.0787071	0.110252	0.288818	0.172326
1117.18	0.20935	0.228496	0.30048	0.138177	0.50791	0.194894	0.318797	0.227769	0.146188	0.382232	0.300179	0.147468	0.248186	0.216517	0.32816	0.280968	0.456305	0.264659	0.155189	0.205443	0.21153	0.277262	0.183269	0.358631	0.15558	0.217643	0.132015	0.319171	0.286191	0.208135	0.237619	0.313854	0.214483	0.238932	0.28955	0.207377	0.209253	0.27228	0.378832	0.334244	0.227973	0.188882	0.250743	0.300293	0.196465	0.209498	0.153834	0.178077	0.16885
1120.51	0.31825	0.258654	0.353306	0.388142	0.554481	0.310017	0.378865	0.4136	0.314816	0.417026	0.248934	0.229152	0.272837	0.247653	0.549332	0.291683	0.63524	0.29796	0.256378	0.313482	0.226203	0.325875	0.162893	0.339187	0.297209	0.173867	0.329485	0.224357	0.260048	0.416346	0.328502	0.326285	0.273872	0.394854	0.279723	0.311274	0.243853	0.340924	0.377615	0.360416	0.22483	0.223856	0.329759	0.333263	0.251785	0.362015	0.246781	0.295998	0.256755
1123.84	0.318795	0.374842	0.463746	0.509262	0.689365	0.467889	0.502862	0.361104	0.404523	0.579057	0.41462	0.434544	0.489391	0.446312	0.599355	0.563628	0.853876	0.435543	0.350053	0.503238	0.378483	0.450696	0.373808	0.489829	0.450888	0.401161	0.466125	0.267202	0.354954	0.487887	0.46749	0.486079	0.479011	0.414986	0.483932	0.537715	0.504631	0.50727	0.628306	0.659177	0.419182	0.352659	0.481541	0.433345	0.474139	0.386422	0.373836	0.366388	0.454054
1127.17	0.365561	0.62334	0.670043	0.634202	0.79887	0.54623	0.670058	0.594144	0.85678	0.708663	0.502472	0.422828	0.681863	0.674518	0.940426	0.924436	1.39945	0.674505	0.495213	0.60125	0.563214	0.690807	0.529546	0.697971	0.684786	0.555761	0.714853	0.616589	0.550629	0.543485	0.740118	0.791636	0.726356	0.690233	0.700365	0.847832	0.71202	0.893498	0.908442	0.973023	0.681023	0.421925	0.773151	0.664212	0.611621	0.550597	0.703902	0.617728	0.547952
1130.5	0.42308	0.558964	0.840909	0.679142	0.858845	0.570368	0.736317	0.57667	0.637645	0.865341	0.615931	0.810907	0.692233	0.618053	0.889047	0.91036	1.30597	0.724744	0.585131	0.598455	0.548492	0.6572	0.7122	0.723129	0.628788	0.617682	0.778318	0.694103	0.642745	0.676764	0.851232	0.877273	0.649845	0.685948	0.622417	0.697244	0.66971	0.78013	1.00207	1.09838	0.689769	0.420671	0.725019	0.683296	0.679843	0.652307	0.60079	0.628294	0.586184
1133.83	0.394827	0.500948	0.560644	0.438509	0.696616	0.388347	0.43989	0.391695	0.446429	0.562909	0.476585	0.506603	0.557032	0.439778	0.679128	0.716139	0.820332	0.507287	0.28932	0.463916	0.423688	0.461445	0.552828	0.563748	0.381321	0.376288	0.551727	0.438057	0.49316	0.54213	0.544956	0.483064	0.477398	0.420163	0.487679	0.479889	0.422295	0.519999	0.715227	0.793389	0.396695	0.292888	0.58119	0.461203	0.523271	0.47709	0.381251	0.412321	0.487762
1137.15	0.298891	0.195288	0.260967	0.292953	0.407837	0.317981	0.288886	0.254333	0.26431	0.370044	0.307766	0.289298	0.315992	0.269212	0.410274	0.376473	0.541463	0.348239	0.181804	0.24293	0.207246	0.320618	0.281335	0.40381	0.200792	0.22462	0.453318	0.213234	0.316276	0.416413	0.391234	0.332564	0.244871	0.323446	0.271023	0.309243	0.279579	0.251235	0.440954	0.418691	0.239613	0.234537	0.271774	0.27993	0.345967	0.224	0.144516	0.230787	0.297163
1140.48	0.159092	0.362713	0.341971	0.203842	0.437135	0.157543	0.191797	0.232272	0.329887	0.301586	0.266272	0.13742	0.150324	0.167069	0.380316	0.179098	0.413376	0.172884	0.118559	0.135516	0.201633	0.222677	0.196472	0.360472	0.280459	0.114233	0.29978	0.199915	0.300198	0.207586	0.1593	0.267658	0.21257	0.142439	0.224111	0.245281	0.230058	0.150186	0.323085	0.43734	0.20681	0.221673	0.254502	0.199284	0.187941	0.227802	0.174003	0.175466	0.140688
1143.8	0.225442	0.238426	0.189235	0.231956	0.363505	0.195688	0.20838	0.20667	0.169617	0.23319	0.203474	0.0961245	0.140149	0.138313	0.351815	0.13895	0.35582	0.112205	0.11679	0.136338	0.0784284	0.253268	0.17795	0.355004	0.121825	0.0643703	0.153177	0.219601	0.214455	0.247979	0.2354	0.159497	0.113722	0.226109	0.198387	0.155447	0.219675	0.129745	0.290786	0.20824	0.118493	0.17943	0.150641	0.145657	0.116341	0.179474	0.0935135	0.156728	0.20053
1147.12	0.148791	0.15481	0.0928828	0.118803	0.405024	0.205471	0.186391	0.143784	0.169659	0.273082	0.102597	0.0968584	0.118407	0.122933	0.241971	0.0378355	0.263514	0.145491	0.113643	0.230431	0.0899463	0.136135	0.121631	0.191216	0.158561	0.0796144	0.120803	0.188881	0.149567	0.215336	0.151278	0.208611	0.161207	0.0627316	0.153758	0.185843	0.0371901	0.094844	0.312072	0.169693	0.0673557	0.134473	0.062683	0.168434	0.200324	0.122464	0.0614376	0.101251	0.132065
1150.44	0.115686	0.0460155	0.131208	0.177593	0.355455	0.145418	0.108698	0.171873	0.116981	0.183744	0.176996	0.110254	0.162352	0.0886326	0.249217	0.176211	0.314895	0.12765	0.117982	0.072897	0.0445975	0.122491	0.166569	0.222064	0.173428	0.114744	0.145507	0.18974	0.175547	0.174093	0.0653818	0.108713	0.0764577	0.145022	0.11949	0.119892	0.138881	0.0545933	0.200845	0.205302	0.0944664	0.133466	0.10522	0.177072	0.113232	0.0677448	0.0523546	0.0682345	0.118487
1153.76	0.16828	0.0572618	0.232662	0.159061	0.387522	0.109087	0.259003	0.234823	0.0392261	0.143194	0.157023	0.105111	0.187286	0.113466	0.251299	0.114047	0.297525	0.185818	0.124073	0.114775	0.101024	0.285234	0.12669	0.211596	0.0893543	-0.0164174	0.257453	0.203815	0.0999666	0.159924	0.0721851	0.126148	0.137272	0.104091	0.152412	0.124416	0.176659	0.115733	0.118505	0.110636	0.138562	0.150407	0.125268	0.119355	0.158624	0.177161	0.0627806	0.130562	0.136411
1157.08	0.232162	0.110797	0.192945	0.207734	0.355135	0.201764	0.204402	0.235742	0.0978049	0.307168	0.166663	0.0501543	0.0973516	0.0873667	0.291757	0.0834681	0.313933	0.167889	0.126817	0.20135	0.093868	0.139317	0.121157	0.242769	0.160675	0.0620875	0.197708	0.162078	0.233225	0.29286	0.0700909	0.174561	0.0953314	0.194583	0.122533	0.129508	0.189879	0.140488	0.199288	0.129825	0.147008	0.142049	0.122932	0.150743	0.0857264	0.0836178	0.0353355	0.253054	0.113033
1160.4	0.172615	0.101518	0.181208	0.107664	0.369442	0.229315	0.157341	0.180727	0.294052	0.156878	0.201515	0.106633	0.138283	0.0949204	0.259866	0.135839	0.240281	0.0778654	0.0310831	0.206283	0.147815	0.140496	0.206514	0.188079	0.0521862	0.0533834	0.121922	0.113673	0.17457	0.190586	0.145422	0.141066	0.0704297	0.126394	0.151247	0.172491	0.199915	0.109153	0.223865	0.0521618	0.0688101	0.145167	0.113095	0.102452	0.117903	0.122558	0.0413901	0.0765442	0.126475
1163.71	0.232667	0.0971198	0.233384	0.0843334	0.40173	0.184286	0.0191787	0.212736	0.101521	0.162799	0.0785416	0.0876101	0.115125	0.171523	0.297979	0.178178	0.253074	0.0769734	0.040662	0.104465	0.127036	0.14088	0.101894	0.262619	0.0299411	0.0937984	0.144689	0.232495	0.102752	0.121041	0.11558	0.165735	0.213894	0.102872	0.152733	0.126041	0.142332	0.123472	0.11928	0.227315	0.102703	0.175556	0.0513099	0.076895	0.0840497	0.1146	0.0847181	0.124728	0.126264
1167.03	0.218481	0.138015	0.183358	0.129022	0.410797	0.2152	0.133812	0.20345	0.310349	0.248391	0.172876	0.0613378	0.145689	0.140527	0.350808	0.172376	0.353474	0.130801	0.0333224	0.138976	0.0930933	0.227884	0.170337	0.268162	0.214159	0.0615002	0.154584	0.12002	0.169066	0.130356	0.161787	0.221994	0.103334	0.176749	0.170843	0.225619	0.109717	0.17586	0.184609	0.188601	0.147368	0.0826924	0.156982	0.207846	0.172685	0.147772	0.0315317	0.0285086	0.176718
1170.34	0.221198	0.0852799	0.211747	0.176591	0.389316	0.225217	0.274959	0.258231	0.2587	0.236509	0.245936	0.212814	0.142601	0.181605	0.276309	0.283928	0.383729	0.176705	0.223236	0.143551	0.0811026	0.148397	0.223978	0.358947	0.241376	0.179736	0.21536	0.130719	0.189856	0.197504	0.229095	0.192801	0.211917	0.227293	0.202724	0.245353	0.220285	0.185499	0.240587	0.188762	0.197507	0.171474	0.187473	0.23266	0.114297	0.176004	0.077667	0.113366	0.215513
1173.65	0.232644	0.0432092	0.254297	0.176326	0.443557	0.242704	0.241702	0.269637	0.353717	0.34753	0.187728	0.284097	0.192928	0.232977	0.318043	0.175257	0.424362	0.211533	0.1577	0.159994	0.158925	0.240832	0.185615	0.381025	0.152759	0.145555	0.251987	0.193117	0.204003	0.107506	0.332967	0.277147	0.152565	0.210832	0.224041	0.209397	0.197277	0.281998	0.327387	0.250778	0.165551	0.225714	0.224406	0.209897	0.141079	0.207656	0.0978632	0.157536	0.222421
1176.96	0.210217	0.285146	0.157792	0.146294	0.408139	0.239749	0.26073	0.199035	0.169166	0.317808	0.169076	0.156933	0.0710808	0.147308	0.320223	0.0861258	0.368697	0.202323	0.141755	0.133832	0.131308	0.137704	0.22845	0.203069	0.18947	0.00671738	0.154517	0.235302	0.281841	0.342726	0.124026	0.183601	0.0838073	0.235195	0.161192	0.139822	0.139811	0.151274	0.267322	0.149027	0.158667	0.197157	0.149391	0.104967	0.20257	0.150325	0.152217	0.149185	0.159138
1180.27	0.223853	0.0240002	0.0894599	0.126247	0.328454	0.166491	0.111289	0.15495	0.112098	0.0971533	0.0498054	0.110439	0.070623	0.145765	0.253509	0.137854	0.252105	0.0821586	0.110998	0.102986	0.0729834	0.198793	0.138936	0.219542	0.104133	0.106473	0.128972	0.0692172	0.197254	0.163394	0.153349	0.0331169	0.118501	0.134753	0.0953704	0.023623	0.207801	0.106335	0.238581	0.249764	0.0975601	0.172328	0.10162	0.125991	0.112063	0.0497797	0.0203851	0.114959	0.064489
1183.58	0.199424	0.121727	0.0788169	0.0355734	0.2416	0.168471	0.113263	0.0771959	0.0872116	0.0531867	0.1195	0.100398	0.0436559	0.099522	0.163936	0.036196	0.180804	0.0685863	0.129694	0.0679064	0.103561	0.096779	0.0709609	0.183952	0.147839	-0.0020099	0.0940799	0.0531243	0.104726	0.139932	0.023786	0.0127258	0.127762	0.116536	0.113274	0.0794227	0.0859481	0.0742895	0.161088	0.122604	0.0705166	0.140389	0.047177	0.070962	0.0534907	0.0571812	0.0626438	0.0588087	0.0910072
1186.89	0.22343	0.00970531	0.132438	0.01184	0.251777	0.167316	0.0875515	0.132908	-0.00688522	0.131483	0.162619	0.00393203	0.0312612	0.0543105	0.215569	-0.0941096	0.190567	0.010995	0.0806487	0.0341138	-0.0150447	0.0125526	0.069052	0.199461	0.0633474	0.0409774	0.10491	0.104333	0.107877	0.109165	0.0974757	-0.00304392	0.0555211	0.0104375	0.0315874	0.00561566	0.0223835	0.106274	0.133297	0.0219864	0.0849048	0.0768162	0.0560577	0.0204375	0.00217078	0.0356799	-0.0929856	0.0520061	0.0577834
1190.19	0.246328	0.0653098	0.0892352	0.00240255	0.301937	0.143138	0.0668857	0.0530964	0.123522	0.0588682	-0.000901473	-0.0122018	-0.0174266	0.0978296	0.14918	0.0116157	0.208799	0.0516616	0.0708263	-0.0762756	0.0855639	-0.0102349	0.0217765	0.16888	0.0419861	0.12112	0.00761895	0.0643262	0.0603496	0.107759	0.0736545	-0.00756255	0.0586735	-0.0213611	0.063847	0.0489037	0.0754839	0.000777789	0.0457153	-0.0420676	-0.00828676	0.0768485	0.0363908	0.0539571	0.00352205	0.147772	-0.0477652	0.0363885	0.0245182
1193.5	0.255	0.0750265	-0.0240322	0.0595087	0.348906	0.093336	-0.00780622	0.274607	0.183135	0.0124818	0.199818	-0.0264658	0.0649558	0.0508234	0.203016	0.0112322	0.0919095	0.0630227	-0.004717	-0.0457851	0.00523793	0.00163228	-0.0262903	0.143689	0.00752569	-0.00570688	-0.0200265	0.10404	0.145215	0.175377	0.0692776	0.0825363	0.0731177	0.151138	0.0976276	0.0305236	0.0381666	0.0027623	0.0579851	0.061556	0.0329051	0.179671	-0.106334	-0.0165067	0.0979044	0.0227859	-0.0715852	-0.0331403	0.0762296
1196.8	0.171157	-0.0267919	0.0222669	0.0314248	0.281211	0.129712	0.00539505	0.21078	0.112125	0.185255	0.110661	-0.0102014	-0.063543	0.0779656	0.168448	-0.0127897	0.119229	0.0734731	0.072775	-0.0268721	0.0328638	0.0434774	0.110267	0.194679	0.0666199	0.0329624	-0.0287571	0.0680214	0.14795	0.117949	0.00928394	0.0889837	0.0540456	0.0748938	0.0663316	0.0480868	0.0668618	0.0497399	0.0543383	0.00783693	-0.0288983	0.0911615	-0.0453759	0.00845051	0.0806831	0.0585868	0.205081	-0.0456029	0.119628
1200.1	0.195215	0.0616944	-0.00856283	-0.0328509	0.309204	0.177792	0.0757673	0.0873932	0.084133	-0.0189736	0.114558	0.0769094	0.0209957	0.037217	0.113372	0.00602639	0.214723	0.0644833	0.0528856	-0.00402901	0.087664	0.0769197	0.0903462	0.162788	0.0749774	0.0406379	0.179954	0.15053	-0.0161384	0.161993	0.11141	0.057677	0.0591438	0.0533969	0.114715	-0.0062504	0.0232524	0.0377322	-0.0465557	0.00798731	-0.0317746	0.0754077	0.0221789	0.0232234	-0.000282137	0.0665784	0.570193	0.00620008	0.134659
1203.4	0.143837	0.0493072	0.0359703	0.0891758	0.325283	0.106739	0.00420089	0.141888	-0.0586613	0.0205954	0.0368482	0.0414426	0.0556402	0.0672892	0.122321	0.0220569	0.19732	0.0897982	0.0554512	0.097137	0.130573	0.128433	0.0270559	0.250319	0.0518303	0.0593701	0.0417305	0.0791975	0.0948444	0.170705	0.000178302	-0.00547197	0.0784548	0.0343379	0.0419063	0.0904971	0.0644368	0.0843303	0.0622544	0.0650467	-0.0186984	0.179035	0.101121	0.0248503	0.156718	0.0776882	0.43	0.00278226	0.0621428
1206.7	0.205722	0.0544067	0.0636343	0.0605607	0.332076	0.116203	0.0967311	0.124174	0.0417423	0.138034	0.127136	0.0781915	0.0886164	0.133314	0.126241	0.0318023	0.168642	0.103314	0.102622	0.135326	0.00261032	0.0718467	0.088489	0.241173	0.111709	0.0588116	0.0951866	0.193571	0.12575	0.162374	0.0715774	0.169892	0.08897	0.116778	0.109922	0.0414621	0.110407	0.060278	0.107168	0.145271	0.139623	0.0627055	0.121692	0.0888587	0.0511802	0.0960505	0.115089	0.123384	0.128858
1210	0.325792	0.195842	0.107398	0.0575062	0.271875	0.147972	0.129466	0.178497	0.15204	0.0625967	0.0555386	0.0242604	0.0603285	0.156633	0.286835	0.0195633	0.258824	0.0337504	0.120955	0.164727	0.095938	0.102226	0.112036	0.243654	0.212726	0.125249	0.126095	0.140242	0.0967644	0.251348	0.103569	0.0254055	0.142223	0.134253	-0.00526784	0.0852906	0.148706	0.115913	0.165592	-0.0114764	0.0700626	0.168812	0.0581321	0.0616699	0.0482168	0.155613	0.0902138	0.147857	0.186531
1213.3	0.259609	0.182793	0.051461	0.104197	0.370766	0.173881	0.0669715	0.114755	0.215158	0.172292	0.103972	0.010294	0.12144	0.0896363	0.118998	0.0829817	0.211792	0.0549453	0.116481	0.0841118	0.140283	0.198467	0.131724	0.225385	0.0873541	0.0957784	0.145001	0.10723	0.128992	0.109358	0.119513	0.0859338	0.000993349	0.127885	0.119512	0.180225	0.128029	0.112786	0.121276	0.0797479	0.162254	0.12458	0.0915397	0.116826	0.150829	0.137647	0.0172842	0.164341	0.142606
1216.59	0.253371	0.0746224	0.127317	0.125931	0.471216	0.140926	0.193493	0.178093	0.149772	0.194946	0.178713	0.0673863	0.109402	0.0452345	0.239011	0.0559403	0.203567	0.139473	0.0829287	0.14395	0.0557535	0.140671	0.190644	0.211619	0.24541	0.113247	0.172178	0.149883	0.117132	0.294653	0.107008	0.107364	0.148141	0.105859	0.0497044	0.146181	0.0864591	0.188905	0.162426	0.0822767	0.0746412	0.118423	0.0911416	0.122704	0.11053	0.128748	0.0484235	0.122661	0.113169
1219.88	0.280381	0.0681055	0.138378	0.110909	0.286075	0.202131	0.156089	0.147447	0.189437	0.127854	0.101511	0.0519206	0.0903162	0.143557	0.333599	0.0550604	0.273034	0.131432	0.104808	0.0206056	0.153988	0.0943587	0.202609	0.255875	0.0449934	0.104494	0.0842072	0.143994	0.150181	0.189601	0.131273	0.0948317	0.07947	0.12293	0.121942	0.117708	0.182711	0.145581	0.185565	0.0663981	0.132219	0.137039	0.0536736	0.0825914	0.104983	0.0739401	0.0650729	0.037042	0.149205
1223.18	0.249523	0.0116488	0.102231	0.171821	0.38579	0.195105	0.147208	0.182839	0.146085	0.241775	0.11576	0.132962	0.217794	0.136544	0.279629	0.122358	0.247017	0.135684	0.159513	0.0478578	0.198431	0.130807	0.0956903	0.238307	0.169283	0.134982	0.121144	0.178765	0.0801885	0.229551	0.143296	0.118498	0.164445	0.162259	0.153242	0.14118	0.136126	0.187379	0.248695	0.167791	0.205495	0.217156	0.0143657	0.12689	0.154004	0.0932225	0.116199	0.223146	0.188662
1226.47	0.306517	0.168068	0.111357	0.140203	0.460488	0.247835	0.153894	0.224729	0.222448	0.0955381	0.154854	0.0849181	0.174043	0.15727	0.231288	0.166623	0.311141	0.161098	0.173728	0.108079	0.152575	0.115804	0.0966711	0.217279	0.117721	0.183641	0.0578533	0.195317	0.189829	0.273614	0.181341	0.220081	0.148471	0.0691309	0.177184	0.219323	0.116517	0.22309	0.211059	0.15095	0.250254	0.176557	0.109432	0.155511	0.12483	0.284906	0.141912	0.190772	0.10555
1229.76	0.316327	0.280797	0.22335	0.177548	0.262119	0.245377	0.29852	0.163935	0.151062	0.245709	0.218497	0.104132	0.191524	0.178853	0.252521	0.104617	0.322447	0.203896	0.0909524	0.207235	0.106966	0.094324	0.218508	0.277384	0.139047	0.227716	0.191653	0.200522	0.219929	0.15935	0.241129	0.238577	0.181879	0.184144	0.15616	0.173677	0.224011	0.161161	0.179698	0.207109	0.196591	0.194115	0.146631	0.161608	0.186822	0.209497	0.156936	0.111724	0.166664
1233.05	0.311022	0.26213	0.211502	0.16883	0.462999	0.277456	0.251926	0.193722	0.26244	0.140676	0.12889	0.129157	0.164077	0.169747	0.396533	0.179486	0.337292	0.179771	0.139753	0.116502	0.149605	0.175444	0.22212	0.294868	0.268287	0.269296	0.133287	0.141524	0.225409	0.208013	0.114075	0.163285	0.273153	0.176071	0.151589	0.172634	0.27438	0.156583	0.369172	0.113707	0.150354	0.164026	0.0856737	0.147299	0.255463	0.164385	0.189948	0.100312	0.263735
1236.34	0.370554	0.164177	0.195285	0.198099	0.399327	0.290198	0.302295	0.254402	0.283031	0.156683	0.181926	0.123075	0.188863	0.16464	0.288098	0.104602	0.327332	0.151932	0.179099	0.161084	0.169057	0.153901	0.130397	0.272811	0.241327	0.219676	0.279213	0.221697	0.224446	0.181116	0.173481	0.213284	0.122029	0.184638	0.12294	0.146767	0.170407	0.13682	0.278158	0.115077	0.164677	0.125243	0.161932	0.203278	0.210933	0.13095	0.06545	0.24063	0.219046
1239.62	0.3256	0.0528608	0.153233	0.0802217	0.437646	0.27829	0.235766	0.224284	0.221692	0.160029	0.0738402	0.153118	0.190615	0.190813	0.328371	0.172357	0.275793	0.0929923	0.196313	0.121917	0.135682	0.233728	0.19128	0.302281	0.234313	0.243764	0.246927	0.160965	0.241821	0.214533	0.251966	0.158026	0.173126	0.193326	0.156611	0.175076	0.216727	0.200814	0.22418	0.202994	0.165222	0.240467	0.117541	0.106402	0.217408	0.194019	0.113772	0.185112	0.154945
1242.91	0.281814	0.160436	0.206739	0.115176	0.300902	0.180119	0.289651	0.244217	0.228576	0.226184	0.194687	0.125285	0.172389	0.166588	0.450125	0.197035	0.347323	0.218228	0.189766	0.189283	0.130417	0.116184	0.105765	0.247715	0.147732	0.149744	0.0632415	0.230877	0.182132	0.200113	0.266003	0.149208	0.178378	0.197705	0.152129	0.162755	0.0823869	0.136046	0.183877	0.148195	0.156628	0.206964	0.205459	0.122575	0.165756	0.167701	0.161269	0.19263	0.147629
1246.19	0.286882	0.285728	0.127292	0.212606	0.363241	0.19823	0.225163	0.206311	0.155473	0.251306	0.130496	0.140145	0.183247	0.282311	0.273503	0.106406	0.343301	0.107203	0.103594	0.105964	0.168189	0.119412	0.160648	0.235654	0.141018	0.260078	0.11052	0.154313	0.198886	0.195893	0.110489	0.136058	0.0891306	0.1428	0.261405	0.0987214	0.157367	0.245809	0.213051	0.146771	0.137614	0.150025	0.133304	0.203705	0.216263	0.168091	0.090464	0.154343	0.191604
1249.48	0.185271	0.17385	0.170741	0.178202	0.415107	0.23691	0.0452969	0.205729	0.210347	0.164324	0.157632	0.108558	0.0887552	0.149813	0.258527	0.0465235	0.267792	0.110168	0.230349	0.15937	0.132326	0.222639	0.196874	0.292533	0.259954	0.180613	0.160968	0.163383	0.244443	0.244598	0.208335	0.142949	0.213506	0.0949451	0.108758	0.118147	0.0393453	0.18785	0.246358	0.0417135	0.136376	0.224402	0.0864282	0.0868797	0.0802625	0.143039	0.0902652	0.151996	0.113482
1252.76	0.29228	0.0949584	0.163592	0.154178	0.388347	0.20115	0.222627	0.261793	0.245577	0.104459	0.0529001	0.05055	0.0371046	0.14262	0.264467	0.0818203	0.225663	0.162438	0.165657	0.0933468	0.0862356	0.179155	0.117879	0.325655	0.132254	0.215143	0.112929	0.230944	0.149195	0.196659	0.250356	0.174816	0.151721	0.154572	0.0688458	0.167295	0.162192	0.18398	0.200914	0.148632	0.151935	0.186953	0.144986	0.0502294	0.179294	0.050561	0.0595149	0.118909	0.168221
1256.04	0.317555	0.0867859	0.124571	0.110365	0.435004	0.243768	0.153767	0.159747	0.22358	0.260268	0.0538484	0.0196236	0.0661362	0.168661	0.215113	0.0663036	0.205564	0.0778496	0.0929107	0.109334	0.111554	0.164607	0.150553	0.249438	0.15002	0.15792	0.0901972	0.232463	0.229573	0.205251	0.167545	0.169933	0.19666	0.201689	0.156368	0.127639	0.0669729	0.150023	0.219501	0.085966	0.0931237	0.118389	0.0106577	0.107044	0.120264	0.129454	0.0760779	0.167581	0.194091
1259.32	0.217969	0.153877	0.116248	0.0760701	0.403357	0.202965	0.153468	0.210058	0.144135	0.173799	0.227734	0.128229	0.0269613	0.204124	0.202265	0.0558674	0.285481	0.0796014	0.0760224	0.144906	0.0664159	0.111253	0.102424	0.214972	0.173276	0.170307	0.098711	0.245417	0.13901	0.177036	0.163924	0.047078	0.17262	0.143159	0.0464109	0.06588	0.168537	0.0848743	0.160191	0.106268	0.0915733	0.142586	0.0605823	0.0736308	0.0876212	0.0342938	0.0336269	0.129763	0.160819
1262.6	0.249279	0.131817	0.254323	0.112652	0.445658	0.208108	0.135898	0.24014	0.167367	0.145246	0.104601	0.0521246	0.12414	0.169645	0.226947	0.011562	0.212055	0.110962	0.177464	0.0882324	0.0993693	0.105557	0.0844593	0.195068	0.232016	0.142182	0.147195	0.127887	0.127433	0.222131	0.179061	0.106678	0.0566105	0.08585	0.0571357	0.166146	0.155623	0.13797	0.184399	0.0338175	0.0649798	0.0813324	0.0211765	0.0326491	0.0890375	0.0938972	0.0318268	0.102585	0.0909142
1265.87	0.302677	0.112687	0.129187	0.147993	0.449646	0.26705	0.14345	0.229134	0.165118	0.288337	0.12031	0.0611388	0.015671	0.186274	0.17097	0.0941079	0.15037	0.079092	0.198746	0.107249	0.0819363	0.166131	0.14026	0.235902	0.178279	0.190947	0.085117	0.16678	0.187619	0.266223	0.10572	0.122289	0.10056	0.205013	0.151917	0.132645	0.108833	0.102706	0.129827	0.106299	0.105536	0.175968	0.0586415	0.057177	0.146	0.111829	0.0695553	0.181317	0.164008
1269.15	0.299664	0.090999	0.197796	0.086563	0.359324	0.171855	0.21103	0.280872	0.154983	0.163415	0.140801	0.0109933	0.0437273	0.161468	0.280685	0.0679281	0.120216	0.0906602	0.136501	0.111882	0.136789	0.0916937	0.179454	0.270501	0.122728	0.167982	0.0831992	0.162368	0.104371	0.280558	0.133589	-0.0174775	0.145765	0.0923384	0.119721	0.0919607	0.0703353	0.0867989	0.182021	-0.00244721	0.17973	0.182235	0.0365742	0.0139737	0.047595	0.0865683	0.0372497	0.07155	0.109355
1272.42	0.251539	0.186172	0.0425584	0.0929334	0.287262	0.190175	0.166536	0.217064	0.179524	0.262559	0.127418	0.147164	0.140361	0.110693	0.168449	0.0623629	0.151782	0.0823042	0.126102	0.11346	0.0944816	0.00265673	0.141153	0.215338	0.15542	0.185249	0.117446	0.22755	0.136518	0.154295	0.157295	0.0551406	0.0925105	0.165567	0.127968	0.150546	0.164062	0.0683746	0.16042	0.0181277	0.0575981	0.148805	0.0703267	0.0811451	0.0770594	0.0802563	0.074518	0.155528	0.218378
1275.69	0.271856	0.0725569	0.092379	0.135571	0.354331	0.199505	0.12114	0.320247	0.201373	0.116045	0.0803382	0.0728884	0.0824821	0.109918	0.303813	-0.0333431	0.182633	0.0326363	0.154739	0.0511039	0.124398	0.0572626	0.140278	0.191593	0.145562	0.127347	0.0969884	0.233322	0.174672	0.239041	0.118203	0.0246896	0.0975498	0.0486023	0.0925507	0.158722	0.211561	0.0809717	0.150524	0.10994	0.123882	0.117732	0.0615693	0.0210001	0.0204105	0.057925	0.0933651	0.0751812	0.0695779
1278.97	0.333478	0.190509	0.0387647	0.125767	0.358658	0.17355	0.150472	0.141011	0.0989847	0.137124	0.136497	0.0600708	0.0716056	0.180727	0.206807	-0.0532951	0.182497	0.0808425	0.120453	0.0112809	0.0792455	0.0800611	0.0883556	0.312004	0.143859	0.150127	0.136149	0.127406	0.0987042	0.234156	0.0530731	0.044251	0.09551	0.102396	0.136496	0.151282	0.134682	0.170052	0.168897	0.0842132	0.111372	0.155442	0.0898221	-0.0528854	0.152454	0.13334	0.016468	0.134255	0.160985
1282.24	0.328355	0.184229	0.171066	0.0802246	0.369415	0.166451	0.00402928	0.169607	0.23866	0.173918	0.199446	0.151927	0.104444	0.165838	0.299557	0.106727	0.153636	0.0469585	0.0827464	0.0442604	0.125494	0.0797626	0.204811	0.184752	0.154832	0.121146	0.0656287	0.120356	0.127158	0.13783	0.121507	0.0787647	0.112564	0.105623	0.0563273	0.119396	0.0978112	0.177829	0.145319	0.200907	0.18302	0.178339	0.0830318	0.0958773	0.0743738	0.0642862	0.0298245	0.0635242	0.107855
1285.5	0.316005	0.211792	0.150637	0.125746	0.356714	0.147138	0.167162	0.178217	0.185747	0.116427	0.13155	0.0522026	0.103028	0.139197	0.332832	0.101315	0.196365	0.162897	0.117349	0.176722	0.152172	0.150755	0.256712	0.208048	0.181354	0.196396	0.0510206	0.178813	0.210549	0.170033	0.172206	0.0999745	0.204557	0.0851528	0.145921	0.0980533	0.0516613	0.20338	0.185765	0.082984	0.0786573	0.167408	-0.0325615	0.0615288	0.100152	0.130499	0.0764125	0.0894613	0.108632
1288.77	0.354553	0.0401809	0.21532	0.0916737	0.364147	0.229265	0.0748219	0.39177	0.195283	0.0688608	0.286419	0.0984235	0.106302	0.155933	0.252138	0.0837392	0.162966	0.090137	0.171341	0.123044	0.138846	0.12011	0.185196	0.200916	0.181033	0.216529	0.0758009	0.149037	0.208205	0.195365	0.140123	0.228644	0.16501	0.043906	0.169311	0.117922	0.136435	0.108719	0.205513	0.154253	0.216169	0.159805	0.0280205	0.0994347	0.136764	0.168743	0.06015	0.0915006	0.174635
1292.04	0.408811	0.263883	0.113282	0.109551	0.375077	0.20096	0.316984	0.296711	0.204459	0.228033	0.176001	0.197793	0.1565	0.138758	0.30576	0.150053	0.28259	0.121077	0.180412	0.0668418	0.122451	0.132817	0.0806927	0.257501	0.212627	0.190518	0.112636	0.249208	0.145417	0.248042	0.19374	0.134883	0.145964	0.135215	0.134718	0.205818	0.0986316	0.0457986	0.340508	0.135451	0.104817	0.247295	0.00517291	0.0893155	0.103394	0.117242	0.137929	0.0483517	0.145395
1295.3	0.304444	0.203563	0.161439	0.180977	0.372016	0.280491	0.200887	0.294771	0.290609	0.212053	0.177162	0.180346	0.128115	0.188296	0.2969	0.0976459	0.372697	0.199785	0.155081	0.124348	0.0821701	0.241938	0.232026	0.249514	0.162423	0.175273	0.233252	0.170877	0.221974	0.200013	0.120852	0.106799	0.184761	0.159184	0.122424	0.231274	0.236649	0.151428	0.174996	0.189492	0.168397	0.208858	0.219634	0.212549	0.138203	0.202881	0.14081	0.218121	0.164472
1298.57	0.351898	0.249934	0.194548	0.18994	0.457705	0.288484	0.225269	0.310059	0.136806	0.253767	0.292985	0.217977	0.236471	0.275129	0.367836	0.203941	0.341107	0.257929	0.263635	0.164326	0.177659	0.179586	0.238173	0.305522	0.301682	0.287431	0.114396	0.217002	0.31831	0.330589	0.207752	0.29417	0.205722	0.270466	0.204352	0.237355	0.342053	0.292938	0.435349	0.327949	0.131557	0.219579	0.226542	0.278365	0.205865	0.15914	0.152003	0.142998	0.262024
1301.83	0.399894	0.348877	0.362432	0.318238	0.436337	0.350628	0.287363	0.333662	0.279688	0.401742	0.317704	0.207843	0.343594	0.414684	0.424165	0.341211	0.465891	0.219656	0.334058	0.26515	0.287559	0.283591	0.330974	0.437569	0.382073	0.284177	0.358954	0.371757	0.226164	0.213651	0.31272	0.323832	0.302433	0.273246	0.320219	0.343427	0.342396	0.357238	0.417848	0.339293	0.255673	0.280355	0.238282	0.17632	0.279829	0.250679	0.236316	0.333909	0.324566
1305.09	0.364055	0.375884	0.379143	0.323523	0.617833	0.381706	0.373062	0.375188	0.432441	0.437296	0.281017	0.351828	0.37161	0.4812	0.452274	0.391138	0.641728	0.320447	0.278153	0.358631	0.275184	0.274638	0.371784	0.410915	0.378833	0.307148	0.286902	0.304352	0.33495	0.256683	0.390874	0.337587	0.263773	0.289001	0.361965	0.390848	0.383615	0.429089	0.435063	0.490353	0.310937	0.256051	0.36323	0.345281	0.304209	0.38693	0.332783	0.21399	0.357476
1308.36	0.429505	0.395433	0.415189	0.418453	0.686176	0.45557	0.457958	0.388501	0.616102	0.461107	0.444103	0.500864	0.480171	0.493681	0.568567	0.45969	0.759305	0.445061	0.441096	0.437777	0.358524	0.425951	0.388339	0.556478	0.477507	0.466673	0.467419	0.432621	0.361575	0.419224	0.530334	0.503451	0.483837	0.422529	0.549435	0.563762	0.496416	0.525658	0.613957	0.558724	0.515249	0.378069	0.327933	0.460595	0.441137	0.431248	0.373902	0.436929	0.44402
1311.61	0.550095	0.51002	0.576174	0.70898	0.763376	0.519826	0.57821	0.446668	0.638872	0.595419	0.567766	0.490881	0.646769	0.664171	0.781567	0.655518	1.04821	0.633799	0.486983	0.518432	0.472999	0.572444	0.578602	0.684374	0.655684	0.582415	0.705157	0.539926	0.486085	0.599187	0.617084	0.616467	0.569856	0.512196	0.644925	0.675938	0.642839	0.689019	0.854932	0.89514	0.613289	0.440628	0.468363	0.46508	0.571461	0.439399	0.491399	0.457714	0.440203
1314.87	0.512341	0.607603	0.563099	0.593583	0.681995	0.513768	0.483193	0.537888	0.65985	0.56147	0.461544	0.520092	0.624917	0.552846	0.701498	0.731457	0.953039	0.619261	0.434042	0.57632	0.434042	0.52344	0.555093	0.615574	0.657019	0.577541	0.555868	0.625456	0.572088	0.473536	0.710765	0.573186	0.514823	0.573891	0.489664	0.600994	0.538742	0.646436	0.647627	0.803809	0.591247	0.398988	0.507702	0.443148	0.487247	0.567573	0.506913	0.431642	0.440026
1318.13	0.557297	0.439638	0.482206	0.431651	0.514497	0.34487	0.338437	0.373406	0.498898	0.335129	0.352939	0.382568	0.425405	0.499542	0.663448	0.443004	0.65397	0.340571	0.353227	0.406322	0.377754	0.377704	0.448514	0.545821	0.420537	0.415025	0.387456	0.55708	0.456903	0.475675	0.495653	0.479505	0.471653	0.378216	0.366413	0.464118	0.419664	0.45786	0.574911	0.665981	0.443535	0.321337	0.501339	0.359499	0.424012	0.384782	0.293362	0.346199	0.492709
1321.39	0.421935	0.369172	0.373642	0.370648	0.456576	0.366952	0.279799	0.427012	0.464725	0.350863	0.33543	0.313861	0.345381	0.320884	0.467884	0.370762	0.553818	0.284167	0.218306	0.263656	0.209877	0.356337	0.246997	0.434939	0.307109	0.374662	0.23732	0.294409	0.361497	0.372334	0.322348	0.301597	0.315441	0.27201	0.241895	0.39775	0.340585	0.369046	0.373005	0.427289	0.321452	0.327498	0.299454	0.312921	0.31377	0.272394	0.347337	0.246125	0.32472
1324.64	0.338145	0.256972	0.251603	0.23451	0.484678	0.339205	0.417711	0.255997	0.285027	0.302161	0.231773	0.336054	0.232291	0.324866	0.410933	0.206269	0.414317	0.232606	0.321535	0.222094	0.182933	0.151026	0.264118	0.386301	0.253541	0.291899	0.217045	0.314679	0.30124	0.337377	0.278403	0.295265	0.256085	0.298504	0.213338	0.224257	0.245633	0.256013	0.413228	0.349111	0.258654	0.145193	0.19338	0.212019	0.29826	0.273165	0.169593	0.269724	0.203008
1327.89	0.409994	0.219299	0.245275	0.235839	0.503078	0.336727	0.279459	0.258369	0.346199	0.279607	0.224177	0.177092	0.230638	0.292502	0.463708	0.139089	0.379337	0.207963	0.306199	0.095037	0.225904	0.181937	0.264945	0.352805	0.375457	0.314924	0.111225	0.267779	0.274241	0.264915	0.211782	0.328592	0.226279	0.307924	0.249584	0.282044	0.262406	0.234368	0.413254	0.301002	0.221301	0.265485	0.215723	0.227008	0.271515	0.172685	0.263515	0.225103	0.31588
1331.15	0.34196	0.27501	0.190271	0.185996	0.427597	0.283057	0.251478	0.218324	0.347349	0.329894	0.211847	0.253537	0.320933	0.229283	0.361419	0.310878	0.427335	0.230563	0.259012	0.207285	0.206856	0.226548	0.235173	0.312074	0.241647	0.282292	0.273699	0.294159	0.350132	0.33706	0.157469	0.238595	0.21445	0.167684	0.260352	0.22279	0.275067	0.291766	0.355858	0.211629	0.210986	0.171727	0.305621	0.186591	0.217189	0.21921	0.216267	0.214473	0.185991
1334.4	0.436108	0.230152	0.354526	0.300737	0.515898	0.35214	0.173158	0.245166	0.307837	0.340547	0.25191	0.301167	0.276024	0.357839	0.349343	0.235576	0.424843	0.221176	0.288133	0.249969	0.225683	0.208066	0.240165	0.345086	0.292891	0.324188	0.214128	0.281782	0.287868	0.234149	0.233094	0.298356	0.297041	0.207756	0.188216	0.267717	0.281826	0.289166	0.283647	0.263849	0.258286	0.242544	0.169421	0.214164	0.246706	0.205033	0.169052	0.188475	0.219022
1337.65	0.402091	0.292689	0.229191	0.356638	0.523266	0.33683	0.282885	0.396393	0.333678	0.383089	0.302548	0.366623	0.239195	0.305541	0.42346	0.231816	0.435809	0.3453	0.324101	0.197511	0.267916	0.194725	0.278857	0.352838	0.23409	0.286645	0.257282	0.322948	0.280694	0.34206	0.284128	0.247672	0.29517	0.250903	0.334016	0.256501	0.251791	0.340067	0.346446	0.16581	0.312408	0.275035	0.331134	0.243961	0.185583	0.268976	0.184513	0.170104	0.231391
1340.89	0.531948	0.332438	0.40698	0.361279	0.518396	0.402915	0.204286	0.320699	0.224489	0.396898	0.291914	0.223832	0.259922	0.302905	0.488598	0.357814	0.510383	0.156181	0.315494	0.228004	0.273172	0.375525	0.289282	0.42613	0.309971	0.312001	0.228586	0.39886	0.209018	0.351211	0.285509	0.281307	0.315247	0.252495	0.220456	0.234543	0.297182	0.33801	0.455748	0.221302	0.242322	0.230586	0.215014	0.270726	0.213773	0.217967	0.285302	0.219472	0.240228
1344.14	0.352191	0.294392	0.321956	0.214512	0.396793	0.302152	0.257201	0.311378	0.286349	0.373754	0.248609	0.178368	0.257847	0.284998	0.415114	0.176228	0.376226	0.268277	0.259871	0.228906	0.169169	0.178058	0.239613	0.395584	0.232325	0.251834	0.150658	0.281154	0.209689	0.302539	0.269389	0.240985	0.313437	0.271492	0.162624	0.235138	0.246405	0.333646	0.305706	0.285829	0.278871	0.27043	0.251973	0.174156	0.205306	0.27595	0.188938	0.228669	0.258361
1347.39	0.382406	0.357025	0.286447	0.238851	0.375801	0.238464	0.232348	0.325938	0.149636	0.223163	0.239583	0.135338	0.159206	0.251974	0.318391	0.0938943	0.343844	0.205507	0.220146	0.180939	0.222373	0.256148	0.130057	0.331124	0.23903	0.23898	0.269064	0.23746	0.209665	0.358791	0.288589	0.246896	0.245664	0.239268	0.288955	0.245555	0.237744	0.227213	0.314745	0.275439	0.205093	0.148026	0.18779	0.138843	0.275862	0.187335	0.185689	0.21142	0.241535
1350.63	0.332655	0.175079	0.209435	0.232589	0.564785	0.280027	0.282191	0.295724	0.13842	0.240766	0.208484	0.283092	0.245815	0.311736	0.37138	0.187738	0.356207	0.190047	0.223092	0.0803527	0.216128	0.264244	0.280369	0.391196	0.225655	0.225231	0.18666	0.216112	0.224837	0.181998	0.2212	0.216875	0.253553	0.224667	0.220011	0.200827	0.280907	0.182612	0.340614	0.261875	0.274041	0.238571	0.0762419	0.211841	0.243217	0.22719	0.0814388	0.231187	0.164322
1353.87	0.287335	0.228335	0.234586	0.24675	0.376359	0.336841	0.244799	0.293754	0.23006	0.269895	0.252547	0.100061	0.197465	0.359655	0.338441	0.174727	0.362999	0.176233	0.242212	0.171697	0.256093	0.349429	0.271932	0.307682	0.306389	0.290896	0.125039	0.366796	0.23443	0.266084	0.112848	0.237427	0.24922	0.232181	0.14923	0.282561	0.192752	0.230513	0.341175	0.309785	0.270253	0.196254	0.171134	0.15163	0.229969	0.106139	0.0917539	0.212829	0.209393
1357.12	0.395459	0.141721	0.179677	0.322005	0.420058	0.285563	0.274878	0.278058	0.287501	0.258728	0.285401	0.188269	0.230828	0.284413	0.325643	0.253673	0.352414	0.239921	0.322204	0.182029	0.255349	0.205878	0.299745	0.408137	0.261417	0.238722	0.112998	0.285817	0.281333	0.260793	0.225818	0.158777	0.268798	0.309157	0.277489	0.316036	0.272656	0.266549	0.393169	0.275526	0.258472	0.168604	0.195764	0.155418	0.18676	0.242906	0.192369	0.314425	0.354848
1360.36	0.45239	0.323791	0.277174	0.195968	0.526257	0.372552	0.204886	0.323157	0.324605	0.283045	0.245667	0.322271	0.263777	0.299725	0.464424	0.354511	0.456274	0.20615	0.249857	0.236518	0.276498	0.275391	0.334749	0.34954	0.351917	0.320165	0.343361	0.22726	0.297047	0.270763	0.292391	0.283051	0.251281	0.245733	0.259228	0.335733	0.259464	0.329853	0.39504	0.298662	0.29277	0.445848	0.23359	0.231918	0.271116	0.249786	0.315802	0.233844	0.32142
1363.6	0.397016	0.356634	0.253846	0.240194	0.568813	0.338129	0.348377	0.345166	0.253913	0.491708	0.298977	0.20612	0.310113	0.289978	0.498916	0.305088	0.484967	0.274071	0.321211	0.213344	0.219248	0.277444	0.236585	0.331327	0.334124	0.317736	0.326186	0.315709	0.316152	0.381167	0.311042	0.342726	0.33876	0.367904	0.303594	0.317649	0.273046	0.268065	0.452706	0.380186	0.306103	0.287199	0.251643	0.249075	0.352872	0.254956	0.237814	0.238076	0.337659
1366.84	0.399626	0.230095	0.325246	0.237429	0.48946	0.335414	0.299439	0.349283	0.316555	0.223151	0.332429	0.330231	0.307187	0.357712	0.408289	0.287071	0.410888	0.288618	0.276658	0.267971	0.276983	0.299235	0.177352	0.362596	0.303279	0.260756	0.291965	0.279349	0.305372	0.276257	0.260398	0.380402	0.2996	0.252459	0.275412	0.197587	0.362273	0.363641	0.365895	0.326739	0.263484	0.282196	0.23371	0.260643	0.201647	0.330241	0.255483	0.238092	0.220077
1370.07	0.439917	0.197376	0.349034	0.171964	0.495801	0.330979	0.224731	0.324144	0.351198	0.209147	0.270223	0.236074	0.274263	0.233836	0.368715	0.313143	0.376557	0.236438	0.290579	0.218473	0.211394	0.263791	0.243338	0.455835	0.269436	0.35031	0.255234	0.305365	0.216218	0.214466	0.268597	0.237968	0.239947	0.253076	0.203566	0.337839	0.261754	0.245759	0.363383	0.301257	0.267083	0.232704	0.273158	0.291882	0.280995	0.250798	0.125519	0.125328	0.345841
1373.31	0.344004	0.248279	0.325527	0.297325	0.39898	0.321435	0.191716	0.358896	0.234765	0.308129	0.29491	0.238837	0.178746	0.267935	0.326486	0.18841	0.392918	0.107288	0.203698	0.151712	0.164101	0.226222	0.157691	0.306777	0.2585	0.268469	0.179281	0.176069	0.211378	0.249522	0.113735	0.156949	0.177747	0.250491	0.212661	0.16709	0.220129	0.287192	0.295974	0.29309	0.203252	0.250068	0.220831	0.153608	0.223298	0.263084	0.23569	0.250901	0.264561
1376.54	0.350027	0.200499	0.243926	0.209399	0.404554	0.28807	0.230274	0.254319	0.16254	0.253448	0.271485	0.134867	0.229111	0.226386	0.276498	0.165131	0.341584	0.140076	0.226618	0.122576	0.171409	0.164653	0.163357	0.356493	0.269985	0.220129	0.101198	0.284543	0.201079	0.213197	0.185866	0.157252	0.208704	0.251889	0.232001	0.215936	0.185756	0.19763	0.267293	0.192518	0.176921	0.206203	0.139274	0.163312	0.233202	0.217368	0.0969705	0.258951	0.259735
1379.78	0.336836	0.280855	0.198199	0.175033	0.360474	0.208215	0.240351	0.291587	0.303877	0.34464	0.182581	0.10883	0.200183	0.167509	0.281871	0.144856	0.273181	0.101625	0.218514	0.127263	0.159803	0.162097	0.140629	0.332723	0.237368	0.208812	0.132518	0.32011	0.180301	0.217247	0.159078	0.1236	0.178636	0.244981	0.132173	0.157497	0.266986	0.209634	0.32313	0.234382	0.224075	0.271286	0.120379	0.0806883	0.19378	0.131485	0.171742	0.138597	0.173113
1383.01	0.333098	0.21159	0.245812	0.146579	0.46158	0.286875	0.194749	0.356632	0.27604	0.249831	0.212881	0.212435	0.200899	0.157234	0.284372	0.129946	0.295654	0.197333	0.251228	0.128836	0.175229	0.0503583	0.25991	0.368285	0.26182	0.214498	0.129836	0.113493	0.190545	0.219457	0.233862	0.147716	0.196561	0.209374	0.19226	0.201475	0.18355	0.19528	0.224709	0.155046	0.160555	0.136502	0.189376	0.172623	0.143981	0.206244	0.0961959	0.20057	0.177704
1386.24	0.435778	0.282589	0.186906	0.222452	0.43634	0.22104	0.248317	0.337473	0.274338	0.214244	0.160129	0.192511	0.129086	0.190803	0.337328	0.201669	0.29616	0.228222	0.222417	0.250631	0.23018	0.254507	0.23755	0.33473	0.167457	0.189121	0.144866	0.230852	0.26803	0.316222	0.186271	0.282531	0.211529	0.296416	0.174816	0.273034	0.190534	0.207183	0.280516	0.174592	0.197415	0.246041	0.0800667	0.137441	0.162302	0.193206	0.138796	0.171774	0.164062
1389.47	0.378622	0.228195	0.250334	0.222918	0.408271	0.286778	0.227945	0.30669	0.342027	0.409981	0.202707	0.214401	0.162498	0.249383	0.366394	0.217348	0.408903	0.201455	0.257675	0.205025	0.267913	0.264502	0.222194	0.319076	0.350845	0.28028	0.173943	0.251096	0.152832	0.280878	0.229746	0.209513	0.258315	0.218091	0.21269	0.284334	0.295951	0.265261	0.224437	0.21774	0.322826	0.144335	0.216522	0.141229	0.162152	0.171678	0.208077	0.134207	0.262246
1392.7	0.415577	0.395965	0.257298	0.237047	0.371856	0.317974	0.385259	0.287844	0.334957	0.43314	0.213752	0.265193	0.251795	0.289264	0.443051	0.250961	0.405487	0.213427	0.33843	0.181296	0.282416	0.234208	0.252201	0.380379	0.221327	0.286323	0.286979	0.354215	0.181398	0.278648	0.276786	0.260703	0.254489	0.328876	0.196122	0.257705	0.366812	0.303437	0.355517	0.328199	0.298739	0.263591	0.222896	0.202035	0.249398	0.267022	0.28889	0.258126	0.324727
1395.93	0.467807	0.289419	0.358883	0.393682	0.425706	0.351715	0.267451	0.388827	0.325385	0.393867	0.306928	0.291312	0.272358	0.335053	0.435593	0.316847	0.394308	0.282545	0.262119	0.160638	0.218453	0.384082	0.28169	0.323864	0.346058	0.268128	0.243047	0.431773	0.285019	0.352696	0.355173	0.242941	0.328411	0.276039	0.328925	0.296795	0.298756	0.260535	0.351314	0.292859	0.379625	0.243647	0.262493	0.244544	0.283158	0.237457	0.11506	0.132498	0.250142
1399.15	0.33747	0.226738	0.204579	0.156055	0.410304	0.380706	0.291508	0.34017	0.267249	0.309265	0.36706	0.269969	0.244381	0.19851	0.330586	0.180564	0.34394	0.233964	0.217436	0.250584	0.207699	0.243311	0.35776	0.33997	0.279694	0.323606	0.303491	0.314972	0.291982	0.341369	0.270126	0.235792	0.290381	0.210131	0.232636	0.243223	0.259418	0.282379	0.418978	0.269435	0.296993	0.193733	0.154862	0.251657	0.184939	0.194803	0.188853	0.229724	0.179862
1402.38	0.403782	0.237993	0.304787	0.215848	0.508855	0.25846	0.174363	0.241081	0.232599	0.257617	0.20064	0.247049	0.193655	0.226498	0.306828	0.184387	0.312763	0.287449	0.212957	0.148738	0.178104	0.227322	0.262585	0.343983	0.262134	0.291882	0.225291	0.24744	0.295489	0.308309	0.21766	0.167749	0.160353	0.272881	0.185172	0.271791	0.250286	0.289993	0.29531	0.28027	0.2573	0.186468	0.165534	0.148419	0.0874536	0.17474	0.107514	0.177506	0.1597
1405.6	0.358961	0.26235	0.182455	0.144206	0.43256	0.226747	0.161196	0.254112	0.164945	0.159636	0.263778	0.211205	0.130819	0.211052	0.372015	0.14829	0.240496	0.197834	0.22107	0.130745	0.134652	0.215955	0.258206	0.27717	0.246232	0.203081	0.2281	0.28613	0.217381	0.252014	0.188962	0.193548	0.163603	0.194991	0.166928	0.158565	0.198715	0.10653	0.22349	0.202106	0.0936375	0.214959	0.079604	0.140323	0.194637	0.148566	0.111319	0.145048	0.0906939
1408.83	0.284414	0.275868	0.177654	0.148412	0.359481	0.176938	0.139665	0.178924	0.319206	0.20494	0.138445	0.190922	0.127856	0.204341	0.329839	0.0564604	0.241286	0.117475	0.176014	0.0646027	0.078135	0.139886	0.211653	0.27379	0.162961	0.138311	0.232397	0.226589	0.265267	0.250869	0.109872	0.139429	0.168021	0.209918	0.190763	0.248044	0.216999	0.177208	0.209358	0.138388	0.209395	0.168957	0.222643	0.132019	0.0716009	0.16747	0.0739772	0.169387	0.164969
1412.05	0.406494	0.184597	0.281537	0.0960771	0.33533	0.202912	0.195805	0.248626	0.280664	0.259147	0.184712	0.22392	0.0992597	0.182893	0.283297	0.0669445	0.212099	0.0943295	0.177071	0.146737	0.147857	0.144012	0.274416	0.260026	0.155292	0.199739	0.0260207	0.107834	0.160226	0.217477	0.115857	0.0683216	0.192324	0.117418	0.202574	0.172603	0.130329	0.168208	0.151201	0.08107	0.180106	0.147797	0.0825959	0.0733143	0.143399	0.140146	0.0788841	0.103239	0.151582
1415.27	0.399337	0.204341	0.207457	0.126829	0.341773	0.219212	0.218214	0.172908	0.175876	0.207358	0.165691	0.245679	0.087993	0.174523	0.271079	0.140294	0.231657	0.176623	0.203675	0.1153	0.160405	0.118616	0.180186	0.235372	0.184034	0.14658	0.118564	0.229114	0.140309	0.212197	0.158283	0.156123	0.164586	0.130269	0.139704	0.158522	0.206017	0.0920861	0.184273	0.049613	0.171048	0.109943	0.112382	0.117869	0.0181944	0.143849	0.0223572	0.13183	0.143873
1418.49	0.379121	0.308157	0.262137	0.13004	0.275508	0.1981	0.180772	0.247018	0.303315	0.20946	0.230626	0.0998215	0.0953803	0.130325	0.173576	0.115909	0.168372	0.0780256	0.126059	0.0952863	0.127419	0.117461	0.239631	0.222937	0.161279	0.196655	0.0886655	0.182756	0.130801	0.228028	0.0960708	0.0923725	0.157824	0.085104	0.131204	0.168847	0.123682	0.18491	0.192807	0.0949208	0.196855	0.185747	0.091	0.109618	0.177158	0.127567	0.0192688	0.0810137	0.214857
1421.7	0.314313	0.177936	0.189597	0.122568	0.307246	0.199814	0.144973	0.314458	0.210774	0.175526	0.155975	0.115261	0.109474	0.136827	0.315403	0.105831	0.127433	0.104203	0.186402	0.0425916	0.151653	0.161034	0.0952332	0.195987	0.212707	0.132697	0.0466724	0.243146	0.156792	0.149161	0.156699	0.129539	0.171333	0.20552	0.140651	0.0636551	0.213997	0.0739535	0.157728	0.0943629	0.157678	0.196079	0.0592036	0.0989871	0.104612	0.151842	0.0835861	0.14899	0.143373
1424.92	0.354289	0.179991	0.142618	0.168138	0.276975	0.240391	0.14402	0.237299	0.312159	0.273513	0.183095	0.146888	0.144522	0.12129	0.236937	0.137932	0.198773	0.126268	0.167394	0.0404846	0.173901	0.322093	0.193778	0.238345	0.210722	0.198845	0.153911	0.291316	0.177307	0.262214	0.135376	0.153237	0.128952	0.167185	0.155395	0.107447	0.178394	0.11722	0.168483	0.173788	0.0738591	0.155572	0.103215	0.123453	0.126421	0.0739525	0.0921545	0.0758774	0.203875
1428.13	0.427833	0.290541	0.118954	0.186048	0.3109	0.234023	0.164481	0.160046	0.37599	0.19558	0.186801	0.161246	0.0794742	0.110354	0.249712	0.0721749	0.152007	0.129872	0.104053	0.132137	0.0809021	0.21646	0.207751	0.22951	0.259549	0.267161	0.037295	0.20525	0.160706	0.15246	0.0752343	0.116921	0.12757	0.160131	0.0800412	0.167993	0.142554	0.144859	0.298595	0.0975528	0.1958	0.157101	0.102473	0.128018	0.0657872	0.165968	0.102857	0.108433	0.0765002
1431.35	0.299609	0.253551	0.25472	0.176097	0.274904	0.209298	0.23622	0.2285	0.142925	0.351325	0.185481	0.101017	0.0892719	0.0928661	0.295612	0.0333751	0.165804	0.157624	0.202502	0.0573413	0.181293	0.222205	0.105511	0.137861	0.156124	0.249539	0.12089	0.136188	0.132391	0.229406	0.120647	0.177229	0.10367	0.152758	0.149196	0.157087	0.197872	0.0817897	0.156053	0.219775	0.163635	0.148814	0.151952	0.144694	0.136818	0.160307	-0.0384916	0.1152	0.14004
1434.56	0.373917	0.185817	0.271088	0.172459	0.351852	0.219881	0.184581	0.26994	0.275394	0.146053	0.13273	0.122817	0.11787	0.204338	0.282203	0.0934033	0.244933	0.117903	0.198589	0.0696938	0.111194	0.0798954	0.162501	0.228244	0.126391	0.163133	0.203098	0.285954	0.164468	0.192013	0.21118	0.0859177	0.272896	0.17556	0.106293	0.163118	0.21741	0.142348	0.210529	0.197305	0.174164	0.1417	0.0912972	0.141171	0.0690635	0.0747037	0.124479	0.166761	0.261748
1437.77	0.401195	0.19505	0.248299	0.172274	0.349855	0.296694	0.160943	0.351065	0.207246	0.27351	0.22064	0.100165	0.134929	0.154163	0.298915	0.109735	0.295853	0.210241	0.192729	0.115608	0.119019	0.238665	0.21509	0.298453	0.195764	0.181392	0.159527	0.232435	0.231381	0.23294	0.216761	0.144684	0.274316	0.153544	0.137124	0.185273	0.208843	0.154837	0.249333	0.161599	0.193103	0.278557	0.107703	0.214134	0.0855852	0.114021	0.128533	0.102476	0.202809
1440.98	0.449216	0.282532	0.202343	0.145212	0.382089	0.2622	0.195289	0.238496	0.133781	0.135276	0.224644	0.221754	0.178566	0.211521	0.276072	0.153822	0.322446	0.220612	0.191854	0.13885	0.150166	0.189387	0.229966	0.264986	0.245213	0.343949	0.114831	0.194982	0.228572	0.304535	0.224278	0.180752	0.255154	0.239817	0.18638	0.256563	0.165486	0.168568	0.262899	0.14122	0.183244	0.279788	0.163844	0.139171	0.143877	0.180102	0.13301	0.180776	0.193807
1444.19	0.420418	0.344393	0.235972	0.180332	0.421589	0.265115	0.33605	0.317025	0.263409	0.279248	0.199596	0.218714	0.191174	0.241296	0.357579	0.141632	0.233028	0.159784	0.203433	0.212035	0.190944	0.223669	0.134695	0.275919	0.219627	0.29321	0.206004	0.255565	0.239017	0.278568	0.173627	0.218668	0.224837	0.199398	0.229481	0.206261	0.202694	0.23641	0.321419	0.221101	0.217822	0.248099	0.18584	0.170132	0.174053	0.142687	0.156232	0.15236	0.210235
1447.4	0.43636	0.372151	0.28009	0.231798	0.429996	0.276982	0.277601	0.354498	0.33653	0.305082	0.190344	0.231599	0.299803	0.222427	0.267365	0.171107	0.283172	0.146714	0.25885	0.207288	0.208903	0.255474	0.288072	0.361543	0.192596	0.328794	0.253044	0.256339	0.202868	0.264626	0.185519	0.343174	0.247148	0.215184	0.177756	0.278857	0.163368	0.245323	0.323105	0.254987	0.342246	0.237569	0.184969	0.168021	0.174797	0.273769	0.149853	0.281923	0.217084
1450.61	0.459276	0.180703	0.240448	0.261365	0.517455	0.337273	0.370182	0.370453	0.229147	0.246691	0.250815	0.17835	0.159709	0.218596	0.314941	0.238663	0.375733	0.206331	0.243288	0.269527	0.269616	0.286735	0.180059	0.36453	0.232776	0.326393	0.0506101	0.290919	0.289653	0.403962	0.218862	0.187122	0.336068	0.23004	0.219713	0.290207	0.284565	0.266848	0.32329	0.241805	0.287527	0.390103	0.228946	0.243321	0.254936	0.236425	0.221461	0.237271	0.319733
1453.82	0.47294	0.330816	0.217261	0.268347	0.438323	0.315336	0.264385	0.338156	0.376118	0.197227	0.192717	0.23841	0.259293	0.394366	0.381611	0.259179	0.349915	0.279284	0.246955	0.193112	0.234092	0.258246	0.226638	0.376478	0.362897	0.40809	0.245118	0.342916	0.260781	0.310134	0.26312	0.255355	0.264369	0.261978	0.238961	0.28023	0.204489	0.33591	0.317139	0.309616	0.319135	0.235555	0.233432	0.235337	0.189765	0.286977	0.154255	0.0819411	0.246418
1457.02	0.410773	0.257614	0.297642	0.207257	0.446711	0.295389	0.265292	0.360577	0.19112	0.286304	0.236588	0.25701	0.305377	0.35254	0.378532	0.174002	0.365692	0.140308	0.269777	0.205768	0.220185	0.241946	0.302732	0.333272	0.288115	0.37623	0.243402	0.337101	0.279049	0.286565	0.230746	0.241267	0.318239	0.295152	0.136436	0.278256	0.236598	0.225232	0.297541	0.36211	0.291627	0.337784	0.252736	0.174706	0.199205	0.294997	0.138986	0.179135	0.268003
1460.22	0.387829	0.215611	0.237957	0.250109	0.427625	0.343731	0.201198	0.322361	0.325494	0.282709	0.270707	0.18378	0.177473	0.332843	0.367561	0.224982	0.388514	0.230856	0.246159	0.202831	0.20941	0.215427	0.230416	0.292791	0.28211	0.288291	0.335674	0.165473	0.233282	0.272387	0.242588	0.313673	0.254377	0.31774	0.216347	0.248773	0.248548	0.266935	0.269521	0.229389	0.288253	0.297916	0.143352	0.150093	0.235037	0.254709	0.133887	0.218928	0.197201
1463.42	0.486554	0.347313	0.252018	0.142397	0.47613	0.261337	0.33078	0.257889	0.32574	0.287153	0.174358	0.212452	0.230262	0.289866	0.407726	0.293614	0.273009	0.254532	0.272171	0.251258	0.258656	0.31524	0.336877	0.350205	0.293329	0.278824	0.129399	0.273701	0.258847	0.347632	0.233557	0.156733	0.30748	0.269502	0.187703	0.239385	0.217188	0.271404	0.341696	0.162982	0.293998	0.265312	0.122292	0.129337	0.257025	0.245988	0.134185	0.145165	0.184249
1466.63	0.460681	0.328396	0.259011	0.185824	0.465452	0.296568	0.446463	0.344884	0.354196	0.209444	0.199387	0.146311	0.323854	0.252791	0.332316	0.249164	0.296126	0.149242	0.318093	0.200133	0.241558	0.17538	0.205218	0.284633	0.284309	0.340717	0.185428	0.218343	0.28288	0.305124	0.261572	0.161906	0.241014	0.131161	0.169437	0.187902	0.23946	0.231637	0.300541	0.19728	0.223487	0.236797	0.26309	0.192686	0.221533	0.234486	0.174011	0.229938	0.257327
1469.83	0.389751	0.304095	0.318068	0.259431	0.41994	0.260779	0.276253	0.265736	0.157167	0.223922	0.29387	0.195386	0.156538	0.264671	0.350686	0.202666	0.244641	0.109483	0.251029	0.187422	0.16077	0.216353	0.287594	0.260736	0.198629	0.301064	0.188248	0.276208	0.308618	0.293425	0.144912	0.269866	0.236801	0.266444	0.156186	0.159854	0.228516	0.150212	0.238349	0.18309	0.252783	0.214343	0.0292028	0.137145	0.194091	0.210537	0.106962	0.189955	0.201951
1473.03	0.349775	0.32321	0.200729	0.262858	0.406723	0.279435	0.216272	0.24845	0.344606	0.334044	0.214948	0.202725	0.203261	0.201224	0.273559	0.0787503	0.234603	0.143516	0.251744	0.144606	0.212233	0.212748	0.162316	0.298264	0.196207	0.268173	0.229009	0.172622	0.187442	0.270503	0.249393	0.296298	0.224272	0.21253	0.143993	0.193716	0.157201	0.209955	0.261338	0.229521	0.239844	0.155718	0.228958	0.17376	0.146232	0.215472	0.123198	0.125325	0.261196
1476.22	0.408453	0.0639339	0.266651	0.197415	0.468822	0.314611	0.179862	0.228647	0.310125	0.352063	0.272818	0.201507	0.142355	0.217797	0.289376	0.108245	0.261657	0.153988	0.221278	0.177974	0.168647	0.223029	0.15271	0.298342	0.158746	0.206236	0.0972754	0.209024	0.229505	0.221712	0.0755738	0.158832	0.232428	0.203051	0.19847	0.204038	0.194943	0.212647	0.270148	0.0884517	0.140331	0.234989	0.156715	0.0818493	0.172044	0.201074	0.10819	0.159869	0.21371
1479.42	0.408947	0.172972	0.13711	0.162464	0.354878	0.286614	0.252261	0.332823	0.211674	0.228602	0.302514	0.123332	0.10729	0.201202	0.304178	0.102824	0.187001	0.0608996	0.231376	0.220062	0.199115	0.139398	0.206304	0.27926	0.281348	0.243337	0.205575	0.232588	0.230303	0.214496	0.243659	0.150242	0.195941	0.207962	0.190519	0.121074	0.165823	0.187311	0.191599	0.155935	0.153146	0.161127	0.0628441	0.13519	0.192609	0.142715	0.144732	0.149021	0.134173
1482.61	0.3451	0.200557	0.222973	0.26627	0.420899	0.243275	0.234909	0.249573	0.277575	0.303232	0.252551	0.128267	0.188761	0.160896	0.254019	0.121786	0.260268	0.115187	0.180709	0.086701	0.0956818	0.187452	0.176348	0.215781	0.127321	0.252431	0.0380532	0.199628	0.182628	0.209225	0.117924	0.27363	0.126496	0.137233	0.212962	0.162886	0.152376	0.131676	0.187673	0.161222	0.166626	0.199778	0.086135	0.0876823	0.138163	0.191583	0.169722	0.156185	0.160782
1485.81	0.296463	0.244125	0.0981337	0.187239	0.262017	0.30711	0.193506	0.239198	0.19927	0.0688181	0.264817	0.285285	0.188083	0.207761	0.313105	0.13638	0.231995	0.0627711	0.21008	0.141462	0.141137	0.269367	0.256623	0.238355	0.242487	0.231924	0.240546	0.147184	0.202713	0.256176	0.16995	0.215317	0.168752	0.185331	0.168361	0.128977	0.275697	0.217151	0.198671	0.128739	0.192706	0.120397	0.0907833	0.142211	0.109473	0.116315	0.0932688	0.174767	0.226843
1489	0.401448	0.177831	0.183145	0.15107	0.363805	0.224213	0.207597	0.265561	0.170495	0.125322	0.266998	0.109944	0.12611	0.201393	0.279217	0.138521	0.197147	0.0652231	0.22248	0.0671087	0.134093	0.300858	0.218937	0.302756	0.232807	0.203119	0.195563	0.153246	0.196198	0.204655	0.158662	0.244543	0.165621	0.18976	0.15958	0.172915	0.233431	0.179059	0.267038	0.1068	0.187677	0.229459	0.222089	0.15883	0.169756	0.158669	0.106431	0.130749	0.192171
1492.19	0.300609	0.201982	0.273867	0.219308	0.497858	0.235095	0.331537	0.289	0.404144	0.283981	0.245171	0.18675	0.155692	0.211089	0.2935	0.144801	0.16765	0.201462	0.244666	0.0949449	0.132844	0.173921	0.27653	0.176187	0.209122	0.131256	0.108115	0.170334	0.169217	0.142394	0.164812	0.111404	0.118849	0.171365	0.16931	0.169071	0.165641	0.182421	0.192899	0.187182	0.13987	0.233375	0.0682225	0.102064	0.0779006	0.179404	0.11393	0.0370378	0.106029
1495.38	0.329314	0.325742	0.300769	0.13554	0.376539	0.239076	0.176415	0.178662	0.360769	0.305783	0.222415	0.102275	0.161903	0.120069	0.24617	0.135876	0.226099	0.12309	0.147757	0.157378	0.120536	0.211771	0.164848	0.267942	0.183477	0.138359	0.24413	0.233455	0.189075	0.238031	0.166604	0.0865068	0.184988	0.158888	0.174001	0.136806	0.22652	0.195389	0.156375	0.157328	0.170771	0.107821	0.0879992	0.084389	0.143837	0.172262	0.131533	0.122348	0.231299
1498.57	0.395369	0.294236	0.245874	0.247221	0.240568	0.307733	0.184984	0.3344	0.306706	0.372128	0.178274	0.127941	0.0987159	0.118385	0.24806	0.0754501	0.241217	0.158033	0.149982	0.23448	0.217968	0.213097	0.232512	0.333399	0.243684	0.221873	0.185804	0.127733	0.191333	0.228553	0.244618	0.235217	0.2706	0.219881	0.197786	0.202852	0.184342	0.117451	0.289444	0.220095	0.18711	0.171864	0.0376343	0.159797	0.106706	0.234285	0.184974	0.180285	0.162642
1501.76	0.37495	0.196741	0.231015	0.152013	0.34799	0.280039	0.239076	0.16263	0.298764	0.274097	0.235049	0.184037	0.1786	0.139474	0.243841	0.175646	0.180982	0.223648	0.213002	0.18104	0.11801	0.243967	0.235103	0.251375	0.226642	0.218779	0.250153	0.246906	0.147524	0.159953	0.137714	0.113018	0.205873	0.218763	0.177409	0.223934	0.226534	0.25102	0.232114	0.183419	0.215688	0.180519	0.20793	0.102617	0.190903	0.132489	0.130127	0.229902	0.141638
1504.94	0.397783	0.367108	0.266776	0.156147	0.373417	0.239622	0.203476	0.249483	0.259697	0.261485	0.197126	0.210096	0.105357	0.182393	0.14145	0.12658	0.238694	0.119961	0.256283	0.086926	0.13094	0.255231	0.210542	0.187249	0.113146	0.0882498	0.258339	0.233155	0.200365	0.267816	0.173948	0.186123	0.115701	0.162919	0.136526	0.156756	0.118133	0.0669711	0.169305	0.199048	0.150653	0.215491	0.0538172	0.153503	0.13642	0.152483	0.151193	0.0923852	0.0943893
1508.13	0.301161	0.183563	0.136998	0.16431	0.295411	0.27106	0.25884	0.302887	0.162825	0.239102	0.20967	0.117146	0.0604952	0.112976	0.178606	0.193008	0.13524	0.192536	0.117259	0.124046	0.126084	0.0967708	0.247508	0.151883	0.163328	0.105032	0.0872607	0.160055	0.139132	0.179894	0.157688	0.188277	0.14017	0.150371	0.211475	0.176939	0.0941061	0.130423	0.115125	0.0673399	0.119987	0.144542	0.00709775	0.122931	0.0482715	0.113522	0.0873259	0.170151	0.184452
1511.31	0.321179	0.259903	0.216103	0.153486	0.424789	0.149863	0.236755	0.301891	0.213018	0.261508	0.188389	0.0868136	0.072473	0.188426	0.164843	0.0623846	0.175118	0.132335	0.131959	-0.0333839	0.11583	0.202086	0.140605	0.231708	0.197678	0.101264	0.202984	0.294757	0.165711	0.203285	0.22363	0.113465	0.15592	0.123306	0.121009	0.114693	0.0972008	0.125538	0.124864	0.0538946	0.0789861	0.181209	0.0524356	0.0417073	0.0653893	0.0883618	-0.0195356	0.069146	0.150902
1514.5	0.340197	0.216605	0.249805	0.0845173	0.369107	0.101366	0.286595	0.205774	0.137044	0.215734	0.286569	0.135012	0.107248	0.171285	0.182711	0.0423655	0.207643	0.083396	0.186558	0.0517066	0.108625	0.131181	0.170859	0.11837	0.176956	0.0986615	-0.00602476	0.122403	0.073161	0.2107	0.161522	0.121439	0.0542319	0.140541	0.0013631	0.212037	0.184431	0.0278101	0.0931739	0.0781224	0.116092	0.0994241	0.0810438	0.0814262	0.0984393	0.0416434	0.0884218	0.0878671	0.133207
1517.68	0.359441	0.277164	0.179447	0.0496098	0.252878	0.129259	0.198412	0.304241	0.248777	0.189082	0.21921	0.111069	0.0569362	0.133107	0.176335	0.0310918	0.146485	0.0795998	0.0630786	0.0302098	0.118891	0.203968	0.136649	0.181757	0.154486	0.0774584	0.0593343	0.141769	0.129555	0.110313	0.15324	0.103902	0.123544	0.0730385	0.0798611	0.131752	0.210632	0.0417097	0.17355	0.0668908	0.149157	0.0908831	0.120524	0.06752	0.0365248	0.085853	0.0848005	0.0410334	0.0870393
1520.86	0.338309	0.242302	0.209413	0.120467	0.291772	0.208703	0.225038	0.244928	0.1743	0.179079	0.181859	0.0753968	0.174517	0.0781879	0.213261	0.0435348	0.122397	0.150173	0.122781	0.0543623	0.0923359	0.0907564	0.198613	0.251869	0.0458551	0.103573	0.104297	0.16097	0.185179	0.176763	0.120621	0.0580081	0.118037	0.0802481	0.115847	0.132027	0.117181	0.113178	0.137006	0.05091	0.142732	0.0569012	0.0633684	0.044628	0.113942	0.0919695	0.0165939	0.0804168	0.134161
1524.04	0.322818	0.259861	0.270749	0.156893	0.450441	0.18929	0.167348	0.199563	0.133193	0.252887	0.112738	0.178977	0.0831178	0.09315	0.325158	0.0527404	0.114617	0.151	0.195431	0.11644	0.104254	0.213077	0.152002	0.216145	0.113393	0.146233	0.17148	0.15106	0.0953053	0.191951	0.218747	0.22175	0.203016	0.102241	0.0889224	0.142664	0.13869	0.169417	0.200923	0.132848	0.127205	0.149017	0.180279	0.0547775	0.119592	0.122473	0.0590115	0.124712	0.157265
1527.22	0.40753	0.299774	0.233459	0.173859	0.329524	0.234891	0.197816	0.268538	0.223658	0.235278	0.188027	0.214967	0.115668	0.142814	0.19508	0.10605	0.189819	0.166223	0.134437	0.077771	0.101846	0.275303	0.143507	0.165489	0.159805	0.252235	0.110595	0.264858	0.207618	0.174015	0.19462	0.135034	0.110129	0.15821	0.172304	0.227187	0.0759969	0.105745	0.196746	0.192146	0.180856	0.170524	0.111431	0.0942912	0.165577	0.116568	0.00457469	0.141242	0.191226
1530.39	0.362423	0.271149	0.184659	0.170135	0.397541	0.178136	0.203351	0.251323	0.248817	0.322476	0.18927	0.139383	0.0984284	0.134464	0.259686	0.0715153	0.217396	0.122892	0.241669	0.202301	0.158786	0.207619	0.219627	0.175439	0.164868	0.329036	0.12461	0.182491	0.175455	0.122477	0.242643	0.234923	0.161783	0.20445	0.126767	0.164111	0.18895	0.169771	0.153222	0.200066	0.184417	0.192097	0.222658	0.129542	0.214303	0.163057	0.135286	0.0142858	0.270957
1533.57	0.273455	0.301997	0.207997	0.220364	0.37822	0.210263	0.224251	0.296976	0.23431	0.236498	0.190089	0.0689892	0.0619041	0.195309	0.255368	0.166728	0.280163	0.205648	0.215851	0.0979347	0.142908	0.158703	0.290054	0.240922	0.217559	0.304885	0.0931439	0.249723	0.269096	0.210261	0.290141	0.141401	0.170853	0.195258	0.153837	0.241881	0.15481	0.146206	0.145967	0.211522	0.112667	0.238366	0.130905	0.141086	0.0568002	0.159539	0.141941	0.102216	0.181371
1536.74	0.375403	0.230586	0.321193	0.260374	0.350536	0.277664	0.188917	0.330592	0.193059	0.265843	0.245264	0.17359	0.194815	0.154838	0.33368	0.233167	0.286186	0.196617	0.267488	0.0724465	0.184492	0.225071	0.265478	0.26452	0.231037	0.251193	0.206353	0.230473	0.196164	0.160283	0.165019	0.139137	0.164802	0.247575	0.146502	0.230567	0.261341	0.169942	0.246266	0.180068	0.25266	0.172253	0.115221	0.115397	0.17626	0.157092	0.182665	0.17831	0.211981
1539.92	0.415344	0.173893	0.314161	0.145687	0.401452	0.247471	0.192622	0.295413	0.256639	0.137158	0.280879	0.210886	0.142327	0.145978	0.226073	0.117359	0.177683	0.251905	0.222349	0.122645	0.157125	0.240907	0.170608	0.167055	0.172261	0.291621	0.224705	0.224675	0.203307	0.275377	0.220825	0.249492	0.212517	0.0850086	0.215344	0.195508	0.207631	0.180606	0.296377	0.270572	0.198606	0.205927	0.0990815	0.141808	0.198226	0.192477	0.111466	0.112552	0.168149
1543.09	0.418265	0.254713	0.305384	0.226397	0.405929	0.22392	0.276926	0.320917	0.259121	0.370709	0.302916	0.152401	0.155237	0.228697	0.28803	0.180614	0.248434	0.167602	0.171858	0.1244	0.130312	0.196747	0.144666	0.225468	0.235553	0.17294	0.231634	0.338527	0.263628	0.249058	0.293335	0.207775	0.283837	0.235443	0.227152	0.204599	0.268891	0.165741	0.277891	0.192103	0.249596	0.20453	0.176805	0.204052	0.155805	0.114682	0.168505	0.199977	0.0869547
1546.26	0.354231	0.313225	0.335862	0.139812	0.44377	0.229814	0.206109	0.308609	0.266554	0.164677	0.262186	0.150095	0.209172	0.167476	0.227356	0.0964916	0.305743	0.20716	0.178053	0.103753	0.197357	0.254265	0.159096	0.272846	0.0798316	0.252204	0.240979	0.25878	0.278371	0.261407	0.289728	0.173956	0.216673	0.229892	0.270403	0.254909	0.185674	0.160345	0.234183	0.16172	0.211107	0.142939	0.226712	0.0718448	0.133409	0.148922	0.0817999	0.135822	0.244304
1549.43	0.438037	0.26882	0.355893	0.21517	0.407845	0.189621	0.238268	0.338795	0.149746	0.164234	0.187361	0.222058	0.149854	0.182973	0.27361	0.22495	0.289311	0.1793	0.146266	0.124984	0.181919	0.192852	0.155545	0.264463	0.254638	0.204933	0.179231	0.0858249	0.170957	0.22614	0.251509	0.187387	0.231254	0.23308	0.109453	0.196553	0.246734	0.182862	0.278872	0.184446	0.15543	0.0954264	0.214286	0.174014	0.182844	0.139254	0.167977	0.21782	0.125693
1552.6	0.311253	0.315621	0.265546	0.234617	0.253209	0.266547	0.190515	0.345126	0.247389	0.295319	0.249136	0.202279	0.167798	0.220913	0.259996	0.264274	0.285022	0.187323	0.18322	0.149847	0.187951	0.225071	0.208233	0.184789	0.182322	0.326744	0.17373	0.30314	0.183971	0.266947	0.14614	0.14085	0.166339	0.169611	0.151376	0.219477	0.299349	0.1537	0.314238	0.232654	0.288293	0.216092	0.208067	0.185948	0.199032	0.138335	0.195393	0.169977	0.219848
1555.77	0.398964	0.169281	0.33999	0.158251	0.451784	0.312677	0.248218	0.346409	0.348707	0.325929	0.245549	0.186868	0.237668	0.32163	0.369464	0.157344	0.370116	0.257245	0.203429	0.177032	0.19866	0.211093	0.202792	0.363374	0.288875	0.280953	0.246617	0.326317	0.193798	0.293959	0.258296	0.183453	0.214187	0.211667	0.225079	0.244018	0.181725	0.238357	0.308454	0.244202	0.249931	0.097328	0.154386	0.156188	0.221265	0.226154	0.213128	0.207697	0.239987
1558.93	0.400102	0.285384	0.276652	0.238929	0.422062	0.281481	0.193864	0.273972	0.375667	0.177401	0.193572	0.232915	0.153505	0.206219	0.295278	0.193038	0.347237	0.211311	0.208291	0.180543	0.191034	0.336788	0.196151	0.319056	0.30123	0.320578	0.226326	0.266393	0.215768	0.259624	0.160353	0.210212	0.259794	0.211927	0.251895	0.300074	0.277356	0.199419	0.314195	0.285081	0.31347	0.163786	0.2876	0.197041	0.162236	0.175703	0.242422	0.0404702	0.263061
1562.1	0.450945	0.278695	0.316633	0.209753	0.310109	0.212558	0.249166	0.324295	0.298273	0.229436	0.35199	0.171185	0.169741	0.216222	0.290494	0.189275	0.387726	0.198562	0.209958	0.113275	0.190165	0.199083	0.161062	0.298892	0.226752	0.254139	0.170262	0.267344	0.220383	0.248981	0.326863	0.26188	0.206496	0.327527	0.22822	0.279584	0.268209	0.255493	0.29376	0.236262	0.220919	0.147284	0.278596	0.139927	0.250024	0.252648	0.209557	0.193049	0.0964309
1565.26	0.44126	0.319292	0.286081	0.324764	0.382054	0.290272	0.293435	0.347409	0.412605	0.270615	0.318828	0.180281	0.186925	0.279288	0.365256	0.278484	0.317852	0.263648	0.294214	0.217164	0.263625	0.344854	0.288403	0.321557	0.250291	0.344349	0.213621	0.386609	0.287728	0.207603	0.285856	0.247162	0.18873	0.321961	0.226803	0.390704	0.305147	0.290833	0.301837	0.301073	0.28075	0.289743	0.296073	0.196483	0.275517	0.243125	0.188364	0.206769	0.228241
1568.43	0.475062	0.39153	0.278755	0.25029	0.322113	0.24659	0.311053	0.438698	0.34998	0.270986	0.345589	0.281112	0.267923	0.269211	0.332683	0.206494	0.414666	0.328996	0.192271	0.198883	0.19147	0.287882	0.254186	0.311452	0.262139	0.3585	0.226566	0.319438	0.236814	0.260104	0.291199	0.280176	0.235247	0.22825	0.209609	0.199953	0.315112	0.309349	0.30386	0.36123	0.268215	0.202585	0.276292	0.160635	0.198054	0.215402	0.211922	0.241493	0.299001
1571.59	0.488112	0.394967	0.242096	0.36913	0.440172	0.316154	0.371227	0.262502	0.178572	0.259382	0.255176	0.225498	0.253717	0.388522	0.327499	0.276378	0.40961	0.30334	0.228887	0.228751	0.243333	0.32821	0.223443	0.283183	0.195499	0.256133	0.308342	0.318181	0.282961	0.225615	0.225766	0.323085	0.314789	0.288129	0.1847	0.261733	0.283548	0.316345	0.345134	0.287682	0.314665	0.253308	0.238517	0.197164	0.236433	0.266269	0.224966	0.211864	0.286514
1574.75	0.470226	0.505832	0.313979	0.407438	0.528055	0.410911	0.32946	0.379654	0.525926	0.307388	0.328703	0.243527	0.266474	0.269372	0.333033	0.295785	0.431962	0.299888	0.355719	0.272111	0.280854	0.32134	0.282388	0.358902	0.293507	0.426972	0.30974	0.346215	0.332533	0.322151	0.261342	0.240201	0.299952	0.301124	0.275598	0.390826	0.380883	0.355919	0.391847	0.435474	0.357533	0.335207	0.312636	0.282739	0.274972	0.339967	0.292731	0.186383	0.395158
1577.91	0.465591	0.35996	0.482736	0.367463	0.56276	0.369909	0.324915	0.361635	0.435016	0.312412	0.355583	0.292731	0.292983	0.372811	0.449959	0.436443	0.551782	0.302059	0.297676	0.351653	0.356465	0.354415	0.276672	0.455009	0.337435	0.422133	0.41069	0.40035	0.259825	0.324255	0.433124	0.420579	0.39052	0.395762	0.266808	0.379525	0.394274	0.418532	0.50677	0.481438	0.368788	0.258182	0.425215	0.2925	0.379082	0.430557	0.382458	0.263606	0.360976
1581.07	0.502277	0.49112	0.394332	0.489653	0.502583	0.480581	0.484957	0.44078	0.656937	0.547873	0.438474	0.313677	0.449897	0.544045	0.545911	0.619841	0.699248	0.434757	0.34868	0.316727	0.392542	0.502985	0.450441	0.52921	0.471633	0.515409	0.466632	0.494905	0.44041	0.432974	0.475342	0.587302	0.439624	0.484763	0.433194	0.520856	0.47497	0.528966	0.668195	0.675418	0.458805	0.311672	0.394295	0.388934	0.475705	0.488764	0.440079	0.327159	0.395253
1584.22	0.433909	0.52043	0.621777	0.565174	0.664225	0.452666	0.565167	0.587593	0.681824	0.478051	0.466143	0.54558	0.5633	0.555192	0.730721	0.70876	0.921202	0.513302	0.441356	0.590056	0.455795	0.605909	0.544777	0.594888	0.634365	0.637677	0.567723	0.546485	0.475436	0.474675	0.542374	0.612289	0.570582	0.607121	0.570722	0.675589	0.629162	0.575566	0.689148	0.742312	0.616786	0.38056	0.608778	0.512057	0.508384	0.453436	0.509241	0.34044	0.431833
1587.38	0.549122	0.683016	0.61297	0.665091	0.708587	0.482013	0.609558	0.652796	0.54542	0.411061	0.548928	0.565868	0.533178	0.551296	0.730373	0.738552	0.952018	0.609771	0.560764	0.420339	0.437167	0.520222	0.572462	0.648204	0.602742	0.625034	0.589093	0.473753	0.588308	0.608339	0.553525	0.565058	0.562731	0.615565	0.589098	0.679489	0.651147	0.64791	0.696578	0.865974	0.595428	0.373038	0.725496	0.542722	0.537258	0.552411	0.625455	0.40819	0.448505
1590.53	0.421465	0.632677	0.551209	0.644614	0.641594	0.507532	0.521787	0.591292	0.597164	0.493154	0.555678	0.51534	0.541892	0.578817	0.579006	0.702124	0.86963	0.490588	0.477499	0.485567	0.462917	0.502144	0.478709	0.53677	0.591308	0.520858	0.590143	0.555455	0.515974	0.45331	0.667378	0.643155	0.570593	0.507283	0.560471	0.602353	0.48513	0.666	0.723108	0.83321	0.704465	0.30309	0.540629	0.485559	0.518312	0.479085	0.513094	0.401105	0.487047
1593.69	0.526513	0.544158	0.573747	0.375964	0.667823	0.40161	0.339665	0.508594	0.475442	0.54497	0.509838	0.408641	0.447169	0.452703	0.615122	0.622694	0.717168	0.441603	0.44738	0.455182	0.317181	0.481328	0.42176	0.523209	0.487295	0.430554	0.481181	0.449797	0.49448	0.445633	0.512791	0.505872	0.427745	0.439465	0.393841	0.434347	0.451664	0.510262	0.633859	0.61325	0.506327	0.264195	0.463542	0.352409	0.528968	0.474321	0.437586	0.332498	0.410374
1596.84	0.478287	0.358085	0.514745	0.447389	0.471877	0.421699	0.421064	0.424853	0.60809	0.342499	0.302767	0.406704	0.3373	0.349955	0.410603	0.39081	0.530005	0.336156	0.321728	0.338658	0.218358	0.359344	0.271106	0.449203	0.499437	0.407313	0.327608	0.335117	0.35164	0.346681	0.383041	0.38259	0.350762	0.313579	0.344211	0.276895	0.385813	0.390266	0.515781	0.474853	0.42381	0.272963	0.3673	0.285334	0.282835	0.36074	0.271702	0.200262	0.263661
1599.99	0.502626	0.423085	0.45417	0.315503	0.448829	0.262245	0.401628	0.334825	0.287004	0.292469	0.375324	0.251561	0.238421	0.275023	0.373155	0.326492	0.434014	0.32128	0.352798	0.222039	0.312381	0.263563	0.21371	0.35517	0.302403	0.385186	0.362581	0.35365	0.331458	0.309305	0.248853	0.309324	0.341729	0.321972	0.306193	0.389382	0.33863	0.279217	0.325438	0.368239	0.357545	0.283568	0.265143	0.233372	0.285861	0.293092	0.308207	0.210996	0.224337
1603.14	0.422157	0.302768	0.351242	0.311327	0.362716	0.304478	0.376206	0.427328	0.441802	0.228447	0.273874	0.249277	0.194345	0.337129	0.347325	0.265313	0.344822	0.240962	0.274865	0.170642	0.202213	0.227922	0.327173	0.347601	0.34258	0.335027	0.324946	0.306721	0.28963	0.20187	0.254969	0.28444	0.260662	0.322346	0.25234	0.292453	0.335956	0.267213	0.344984	0.384661	0.25896	0.17719	0.264719	0.185007	0.277243	0.233259	0.234726	0.139605	0.233962
1606.29	0.447954	0.277072	0.291628	0.209037	0.454887	0.329799	0.285494	0.311805	0.376204	0.433403	0.31236	0.296929	0.196122	0.266834	0.374867	0.183924	0.356171	0.230342	0.166273	0.170417	0.245813	0.239676	0.193973	0.266323	0.31054	0.262422	0.190365	0.240275	0.271159	0.219589	0.265962	0.213271	0.185739	0.329929	0.179797	0.323616	0.24869	0.193332	0.31669	0.28438	0.24269	0.107279	0.237891	0.135945	0.25538	0.267861	0.250738	0.140141	0.231914
1609.44	0.336909	0.321002	0.321267	0.289564	0.304969	0.273762	0.329052	0.356894	0.289147	0.311348	0.305028	0.308216	0.196147	0.257332	0.286441	0.174809	0.341657	0.180297	0.246783	0.138896	0.198995	0.344972	0.307492	0.327938	0.222322	0.293036	0.170965	0.29563	0.196229	0.297448	0.242539	0.238098	0.264374	0.288096	0.208046	0.231989	0.258285	0.252249	0.343641	0.3065	0.269289	0.208896	0.255296	0.175556	0.197681	0.243049	0.19268	0.155861	0.144908
1612.58	0.408484	0.281546	0.189065	0.238922	0.332844	0.257726	0.281726	0.308161	0.286597	0.16631	0.175602	0.184609	0.14668	0.24293	0.319445	0.204366	0.289848	0.203463	0.26428	0.186977	0.204862	0.204829	0.210596	0.260924	0.205871	0.314231	0.135168	0.323445	0.235624	0.251402	0.2148	0.127336	0.164619	0.224007	0.24754	0.185341	0.230802	0.222969	0.26355	0.185921	0.17367	0.150904	0.129812	0.250348	0.303242	0.156891	0.157404	-0.0167313	0.20541
1615.73	0.335192	0.216569	0.213337	0.178596	0.287628	0.196397	0.137885	0.295826	0.176708	0.161393	0.271437	0.19713	0.185723	0.181733	0.178704	0.163025	0.247936	0.21939	0.203854	0.162587	0.143235	0.250462	0.237724	0.275389	0.188331	0.219848	0.305367	0.293161	0.205039	0.329799	0.25341	0.204322	0.263504	0.221506	0.249453	0.204941	0.246981	0.186703	0.263691	0.206379	0.241786	0.218319	0.142997	0.103677	0.142812	0.139938	0.0695026	0.129166	0.219215
1618.87	0.319691	0.230151	0.224716	0.204088	0.333149	0.204802	0.161932	0.343244	0.254826	-0.0279025	0.208265	0.117923	0.0942072	0.241541	0.14577	0.118066	0.232045	0.112269	0.1947	0.171626	0.166493	0.158617	0.115614	0.176622	0.243234	0.251209	0.141982	0.23191	0.227978	0.251258	0.156687	0.279008	0.138178	0.122639	0.224892	0.222513	0.141234	0.108393	0.266372	0.22929	0.243943	0.184377	0.188881	0.0883299	0.178602	0.161564	0.0845779	0.0714238	0.191498
1622.01	0.261217	0.25025	0.207159	0.0582811	0.364163	0.249179	0.199328	0.208621	0.313852	0.240375	0.249066	0.212514	0.119642	0.160844	0.229223	0.156808	0.284409	0.194058	0.205961	0.164927	0.242517	0.217595	0.122403	0.242334	0.228892	0.163289	0.185017	0.300064	0.213667	0.228461	0.198639	0.175416	0.2205	0.154879	0.116791	0.162449	0.135326	0.185068	0.144843	0.0593228	0.210573	0.206173	0.199873	0.112428	0.170739	0.1609	0.171924	0.0934223	0.221303
1625.16	0.298773	0.181103	0.198088	0.219367	0.361884	0.187684	0.191694	0.284822	0.365813	0.169506	0.266608	0.137327	0.188867	0.239706	0.206902	0.15397	0.19774	0.178427	0.232063	0.142955	0.193545	0.18684	0.244047	0.246299	0.304624	0.258292	0.263109	0.205942	0.200549	0.17404	0.129547	0.180189	0.253555	0.170358	0.0800547	0.214828	0.126758	0.15681	0.243783	0.15969	0.189969	0.20126	0.179742	0.117929	0.152545	0.145337	0.171291	0.116152	0.230455
1628.3	0.375951	0.179364	0.206882	0.203414	0.401155	0.210503	0.23464	0.245548	0.309569	0.200671	0.172636	0.151167	0.192211	0.164257	0.291779	0.115058	0.24304	0.0954297	0.186589	0.0892521	0.188294	0.170695	0.108029	0.230702	0.226468	0.211004	0.300268	0.230458	0.224524	0.244109	0.243915	0.152367	0.111134	0.159777	0.123172	0.200877	0.179613	0.120302	0.204855	0.189611	0.195371	0.203046	0.206711	0.108995	0.231289	0.17795	0.118772	0.140509	0.110288
1631.44	0.330846	0.239009	0.204362	0.129112	0.321937	0.212039	0.234985	0.234125	0.205669	0.231873	0.213379	0.223083	0.168424	0.171582	0.18287	0.141923	0.19475	0.123706	0.195283	0.0992886	0.150254	0.222656	0.155881	0.208286	0.172064	0.140662	0.172288	0.162269	0.207472	0.164889	0.186658	0.224863	0.0914683	0.165822	0.149368	0.213602	0.174845	0.162708	0.214133	0.156061	0.217676	0.224037	0.116104	0.142383	0.126451	0.220762	0.11439	0.0476655	0.214225
1634.58	0.310787	0.249015	0.104645	0.118437	0.180881	0.180942	0.0798224	0.350838	0.250629	0.170882	0.25747	0.229014	0.114656	0.134397	0.271834	0.108763	0.236376	0.170762	0.127213	0.131819	0.156402	0.196819	0.201351	0.204905	0.127354	0.139907	0.129374	0.239445	0.193807	0.168505	0.0800788	0.106933	0.114824	0.205888	0.129555	0.143452	0.18761	0.176627	0.176675	0.189725	0.174043	0.196354	0.214945	0.151542	0.121486	0.176805	0.105819	0.136716	0.087852
1637.71	0.371827	0.272754	0.21749	0.121138	0.338463	0.219463	0.308018	0.252536	0.195764	0.23822	0.216045	0.184548	0.196525	0.170731	0.214788	0.148771	0.17917	0.212895	0.231015	0.0946083	0.109397	0.209252	0.214913	0.178069	0.209362	0.169851	0.201775	0.204233	0.226917	0.211578	0.286063	0.190647	0.188943	0.167431	0.232286	0.147409	0.224731	0.235822	0.168981	0.0845818	0.291463	0.144924	0.104795	0.144333	0.155841	0.0661105	0.144639	0.116862	0.0938067
1640.85	0.303373	0.228474	0.292956	0.11452	0.220756	0.23647	0.213591	0.287784	0.177155	0.301692	0.235699	0.170158	0.160942	0.179079	0.207865	0.132336	0.312387	0.105063	0.192557	0.127157	0.146164	0.23739	0.167936	0.227559	0.172244	0.155241	0.143325	0.234156	0.184156	0.214429	0.15841	0.129895	0.216458	0.242383	0.116297	0.194358	0.252502	0.124002	0.222074	0.215267	0.238449	0.120472	0.110812	0.109979	0.152306	0.126157	0.128025	0.117762	0.159771
1643.98	0.373221	0.23557	0.270801	0.249392	0.332564	0.240193	0.249845	0.347195	0.281648	0.18162	0.267061	0.238624	0.135068	0.162863	0.231523	0.117077	0.172299	0.183409	0.156315	0.104487	0.180873	0.187725	0.148474	0.261672	0.172511	0.254412	0.2142	0.216244	0.208511	0.159213	0.183353	0.207577	0.160921	0.175894	0.192499	0.229895	0.139922	0.114548	0.205156	0.18263	0.186112	0.184173	0.13337	0.0699591	0.17096	0.171228	0.126189	0.111078	0.179357
1647.12	0.335421	0.123007	0.235672	0.185931	0.340632	0.247195	0.134981	0.175634	0.211975	0.286888	0.156814	0.102015	0.118362	0.19544	0.269551	0.126588	0.0982299	0.124006	0.207635	0.197083	0.168762	0.233763	0.120786	0.246478	0.209909	0.229897	0.114782	0.149601	0.102855	0.214302	0.156036	0.203482	0.206526	0.249499	0.164556	0.168924	0.140996	0.193252	0.141334	0.177622	0.162291	0.250267	0.140564	0.167144	0.169077	0.20336	0.097462	0.111136	0.142984
1650.25	0.283058	0.260458	0.250036	0.146476	0.287277	0.200389	0.249148	0.20614	0.264103	0.277535	0.218468	0.200984	0.0559956	0.206035	0.229663	0.112009	0.194949	0.140351	0.134084	0.13204	0.156739	0.290135	0.168738	0.167403	0.183081	0.204983	0.161951	0.214871	0.206945	0.226913	0.192806	0.2235	0.19761	0.210455	0.189231	0.185312	0.225549	0.162173	0.16131	0.176615	0.17293	0.186581	0.18515	0.149056	0.148586	0.107826	0.13147	0.0913665	0.227794
1653.38	0.33215	0.233134	0.256019	0.192447	0.294151	0.294824	0.290683	0.262757	0.298017	0.151039	0.252956	0.172195	0.181161	0.199121	0.213035	0.133865	0.212796	0.130167	0.234926	0.176659	0.149349	0.285087	0.186121	0.282772	0.226075	0.219758	0.138853	0.200078	0.230989	0.266616	0.172871	0.0622035	0.144285	0.157606	0.126554	0.226523	0.0911153	0.147391	0.188117	0.258523	0.128158	0.162615	0.185106	0.122669	0.161243	0.171138	0.122303	0.0785255	0.215773
1656.51	0.400288	0.212068	0.253973	0.210602	0.35398	0.20328	0.291351	0.305682	0.212147	0.117795	0.248156	0.304499	0.166891	0.168903	0.251708	0.145236	0.235445	0.180023	0.19755	0.0852561	0.198399	0.242053	0.22628	0.174036	0.152067	0.288567	0.152577	0.207803	0.192416	0.27545	0.187642	0.198821	0.152572	0.204646	0.181626	0.254991	0.219755	0.277601	0.204039	0.134238	0.157738	0.201245	0.194955	0.115098	0.189549	0.180893	0.0884555	0.159862	0.159812
1659.64	0.340828	0.181286	0.238351	0.230263	0.348664	0.180452	0.171383	0.204364	0.222914	0.294425	0.204037	0.201654	0.164198	0.207635	0.271342	0.182195	0.305906	0.162412	0.273486	0.132289	0.206192	0.202297	0.149143	0.211389	0.254758	0.299847	0.253202	0.221167	0.188297	0.164476	0.27997	0.19849	0.119526	0.204593	0.173759	0.228094	0.2388	0.182429	0.179817	0.205459	0.198548	0.176967	0.183698	0.158128	0.133939	0.162996	0.155289	0.0350937	0.223183
1662.77	0.311704	0.296508	0.228674	0.197352	0.270942	0.214734	0.174183	0.314339	0.251633	0.173475	0.196931	0.162008	0.16158	0.225575	0.187079	0.267029	0.278365	0.0917561	0.187935	0.15261	0.213161	0.213512	0.0589921	0.272108	0.0732	0.168308	0.195057	0.182845	0.223767	0.104938	0.144875	0.18425	0.153593	0.11715	0.174107	0.204024	0.168627	0.194761	0.156059	0.303824	0.171157	0.22017	0.185595	0.121277	0.111466	0.160466	0.123224	0.233894	0.240017
1665.89	0.322361	0.203899	0.207176	0.201322	0.228605	0.203576	0.101258	0.212598	0.341134	0.104654	0.285347	0.168636	0.164405	0.210046	0.187422	0.154108	0.195854	0.109103	0.145255	0.172741	0.124899	0.0999984	0.189328	0.21352	0.212282	0.23238	0.14778	0.188744	0.132431	0.263496	0.207847	0.0797909	0.207658	0.183427	0.205537	0.223819	0.152326	0.0957179	0.18535	0.173931	0.18583	0.215481	0.0771578	0.151412	0.186825	0.212998	0.220737	0.149597	0.130892
1669.02	0.334637	0.260575	0.159681	0.162532	0.323605	0.237055	0.272761	0.277557	0.214637	0.0621431	0.230426	0.202522	0.101595	0.15426	0.20111	0.0949204	0.234474	0.133626	0.227118	0.137531	0.168777	0.14481	0.154401	0.247125	0.195063	0.227991	0.204022	0.217816	0.202351	0.212903	0.187053	0.161175	0.208894	0.121715	0.153364	0.26457	0.201666	0.122138	0.200113	0.0996587	0.232536	0.133284	0.237076	0.152767	0.14765	0.163345	0.182768	0.0804719	0.179384
1672.14	0.30782	0.291133	0.187381	0.224266	0.314899	0.213231	0.252716	0.302898	0.216674	0.160881	0.265125	0.183941	0.133665	0.192954	0.178426	0.0981269	0.260402	0.129134	0.230596	0.155758	0.222482	0.130448	0.174197	0.267869	0.21103	0.264698	0.201182	0.196077	0.179959	0.199717	0.188838	0.238687	0.16852	0.223083	0.190998	0.127069	0.212035	0.20462	0.181533	0.211842	0.183633	0.200806	0.147052	0.122683	0.151364	0.141397	0.13785	0.173676	0.28607
1675.27	0.356522	0.191601	0.227651	0.2025	0.289939	0.197622	0.123615	0.283873	0.185644	0.130386	0.239453	0.153945	0.146532	0.220021	0.213798	0.0637859	0.17965	0.11957	0.143227	0.171665	0.16732	0.151976	0.259673	0.18372	0.180226	0.199625	0.227729	0.198979	0.225556	0.219533	0.181066	0.175582	0.227889	0.176671	0.151787	0.289817	0.138133	0.226616	0.202684	0.148834	0.129136	0.220884	0.182865	0.111541	0.260556	0.157069	0.132021	0.152382	0.161347
1678.39	0.311421	0.176313	0.217826	0.197954	0.315826	0.194672	0.132367	0.235013	0.14552	0.102467	0.23157	0.222394	0.117611	0.200289	0.22816	0.0926671	0.166355	0.144118	0.159238	0.119212	0.140301	0.163598	0.24256	0.181062	0.25195	0.206502	0.126584	0.318278	0.230165	0.137489	0.202417	0.140194	0.146962	0.276758	0.117154	0.175142	0.224231	0.172769	0.180279	0.128427	0.214467	0.159822	0.206463	0.126583	0.196108	0.154215	0.162109	0.0943519	0.226113
1681.51	0.334859	0.216312	0.253445	0.221603	0.170586	0.236712	0.165632	0.229397	0.224387	0.192626	0.230964	0.124764	0.153172	0.139572	0.260059	0.16317	0.193825	0.231546	0.254795	0.113183	0.173844	0.169365	0.16513	0.164978	0.135599	0.137154	0.132276	0.238539	0.163092	0.164039	0.108157	0.237316	0.156054	0.106375	0.187959	0.118316	0.233556	0.14465	0.0911513	0.193067	0.192893	0.237695	0.199641	0.0963589	0.172591	0.150725	0.0349162	0.043587	0.208018
1684.63	0.371267	0.322527	0.22931	0.131606	0.304624	0.238986	0.174492	0.224625	0.264606	0.0747472	0.0957528	0.0833184	0.14549	0.162854	0.17508	0.092568	0.22606	0.100444	0.212148	0.0866049	0.105696	0.200041	0.187278	0.225798	0.106781	0.241726	0.130172	0.187409	0.148424	0.179789	0.147028	0.1858	0.157449	0.152409	0.153898	0.138897	0.140699	0.224215	0.115645	0.159178	0.158098	0.127882	0.141925	0.146678	0.121057	0.13651	0.142237	0.117637	0.144467
1687.75	0.35553	0.133728	0.194548	0.139324	0.274579	0.212513	0.172434	0.179468	0.0729069	0.143308	0.115526	0.11966	0.0866784	0.179167	0.251769	0.098787	0.152789	0.0873208	0.13661	0.103358	0.142364	0.101602	0.268015	0.229897	0.139659	0.243623	0.152803	0.127247	0.115855	0.288183	0.0876417	0.105519	0.154037	0.126782	0.167665	0.126933	0.0962648	0.0997791	0.179592	0.117805	0.154856	0.092527	0.109833	0.163601	0.127325	0.152639	0.0454784	0.114657	0.248287
1690.86	0.24823	0.0851547	0.124966	0.16917	0.260751	0.174938	0.107126	0.194064	0.153475	-0.0116818	0.200421	0.083066	0.0410201	0.108113	0.169028	0.139788	0.128192	0.0823173	0.125222	0.119177	0.12484	0.155634	0.105766	0.148931	0.10852	0.221445	0.127773	0.269992	0.157527	0.203232	0.158193	0.152007	0.0961652	0.070335	0.172509	0.130392	0.110642	0.103418	0.0903681	0.0993317	0.0683106	0.194955	0.191324	0.0782136	0.100612	0.155006	0.0352079	0.0978879	0.102407
1693.98	0.309052	0.213893	0.114878	0.119794	0.245469	0.123104	0.124212	0.211721	0.111955	0.0889808	0.163399	0.139476	0.0808901	0.102836	0.112339	0.15768	0.146876	0.0925502	0.157348	0.0671624	0.132045	0.128176	0.190298	0.14334	0.136836	0.199281	0.111781	0.226913	0.131196	0.170308	0.142302	0.177181	0.147122	0.128175	0.109133	0.10779	0.136671	0.103462	0.164643	0.129838	0.0921534	0.0764166	0.000439587	0.122052	0.118247	0.115383	0.148049	0.0924745	0.164948
1697.09	0.264397	0.103589	0.19513	0.130408	0.271115	0.150169	0.145431	0.241591	0.184722	0.13	0.204402	0.170172	0.100068	0.179216	0.183027	0.0170144	0.169726	0.0788484	0.105476	0.0723549	0.097357	0.219124	0.174114	0.101174	0.122449	0.178061	0.0334371	0.216963	0.097869	0.266989	0.16229	0.118542	0.116336	0.109043	0.0314243	0.092254	0.237656	0.0603239	0.126643	0.139987	0.121742	0.180574	0.0878948	0.132444	0.0826148	0.0284263	0.0536251	0.056049	0.174997
1700.21	0.303789	0.173051	0.188414	0.0230398	0.258711	0.0948673	0.102103	0.219073	0.146321	0.0552156	0.216003	0.1209	0.0814363	0.145608	0.160464	0.0221236	0.143756	0.0698494	0.118918	0.136265	0.144358	0.154479	0.132308	0.180148	0.0899417	0.148397	0.123177	0.216548	0.182565	0.154255	0.114765	0.0681744	0.108094	0.122524	0.106574	0.0949325	0.105752	0.0486361	0.110982	0.100717	0.0388048	0.113218	0.0945669	0.0727153	0.0982377	0.140904	0.112578	0.0926069	0.174549
1703.32	0.341652	0.184957	0.165698	0.108723	0.256163	0.159848	0.178492	0.216003	0.231547	0.0523725	0.230085	0.134228	0.03375	0.0913619	0.0571557	0.0370714	0.111536	0.0744995	0.146912	0.0837569	0.14548	0.107339	0.142927	0.146901	0.0921186	0.161802	0.0705497	0.169444	0.111874	0.162788	0.00552493	0.164493	0.133149	0.0709646	0.0883904	0.0726388	0.00473742	0.0939736	0.068439	0.0747103	0.113076	0.140155	0.0334576	0.132633	0.137735	0.0358142	0.147991	0.0568012	0.0466575
1706.43	0.17112	0.106381	0.151021	0.030764	0.185189	0.150176	0.138769	0.187462	0.0580887	0.0398775	0.175363	0.0932455	0.0909263	0.0887132	0.15422	0.0113746	0.0879425	0.0281172	0.0986635	0.0699264	0.0944043	0.149362	0.0673731	0.107758	0.0455263	0.146772	0.0889866	0.109251	0.0646028	0.148183	0.111345	0.130577	0.0807752	0.0147038	0.10128	0.0151541	0.0533344	0.0680177	0.119727	0.0709784	0.0917493	0.0359179	0.0771325	0.105639	0.0784438	0.0745761	0.00232564	0.0785016	0.0978741
1709.55	0.195198	0.201188	0.178611	0.0761939	0.154535	0.110785	0.0297322	0.177287	0.082554	0.148567	0.147929	0.132419	0.0428739	0.0208393	0.0548799	0.0157234	0.0873181	0.0637292	0.0152958	0.0908872	0.118874	0.130929	0.10565	0.145914	0.118039	0.148603	0.074283	0.111568	0.127644	0.169768	0.100979	0.0660893	0.0550112	0.0187391	0.0666976	0.062511	0.0193026	0.0409069	0.0975472	0.0380344	0.0506103	0.166821	-0.00397318	0.0939102	0.0686272	0.0980099	0.0504496	0.0738369	0.124033
1712.65	0.171721	0.0729358	0.0776368	0.0492289	0.131519	0.119758	0.121368	0.211607	0.122329	0.0367611	0.169204	0.0441076	0.0048554	0.115259	0.110376	0.10939	0.0749469	0.0279463	0.114361	0.0594551	0.117157	0.0458731	0.0799459	0.153577	0.0604703	0.137499	0.148024	0.0996633	0.0662553	0.139984	0.13954	0.0456785	0.0954392	0.102968	0.0784879	0.0611311	0.057874	0.0275944	0.0789812	0.108064	0.0470443	0.105559	0.0390557	0.0243441	0.0137846	0.141471	0.0330684	0.0496613	0.0148509
1715.76	0.315764	0.145855	0.0496172	0.0105508	0.0937361	0.134879	0.0831506	0.242956	0.163616	0.122036	0.116775	0.119076	-0.0271781	0.0181835	0.0762173	-0.033433	0.0613314	0.103868	0.13742	0.113701	0.0888237	0.128557	0.12923	0.137461	0.0821961	0.054866	0.162231	0.130702	0.101947	0.0284497	0.141919	0.102368	0.088054	0.0929273	0.0198004	0.109591	0.0222235	0.0531178	-0.017895	0.0322218	0.0495988	0.0693302	0.0482952	0.09989	0.0344039	0.0905604	0.0723231	0.0995112	0.164435
1718.87	0.277872	0.116876	0.0234063	0.0337253	0.237155	0.155449	0.0697168	0.205537	0.123672	0.143063	0.196575	0.10038	0.0625042	0.118621	0.077229	0.0579	0.0933573	0.0184387	0.108628	0.0354833	0.20471	0.143263	0.136522	0.0854929	0.0454756	0.10965	0.0882049	0.1037	0.0386464	0.173135	0.113872	0.0421628	0.0562037	0.0642956	0.0811909	0.0820065	0.0513563	0.125596	0.168058	0.0877527	0.119336	0.0930657	0.0442686	0.0421037	0.0788545	0.0424758	0.0209818	0.0022116	0.129068
1721.98	0.269894	0.142883	0.20125	0.100917	0.233967	0.114716	0.0817183	0.185374	0.088676	0.16827	0.168166	0.038098	0.00968326	0.0882822	0.117346	-0.0532635	0.123886	0.112931	0.126427	0.0648469	0.0819122	0.0648106	0.0290061	0.151175	0.10257	0.0855501	0.0676792	0.206856	0.0417778	0.0810107	0.136021	0.085965	0.153194	0.130788	0.171525	0.100906	0.11442	0.0444989	0.10883	0.0225767	0.0626246	0.066649	0.0338686	0.045985	0.0950288	0.0968314	0.0106932	0.0670877	0.16515
1725.08	0.287158	0.203007	0.132763	0.0488757	0.196414	0.170951	0.0755835	0.254206	0.0806862	0.0665947	0.200212	0.0444134	0.0485106	0.070985	0.0604843	0.14327	0.140722	0.048051	0.109368	0.0527112	0.142371	0.217204	0.117649	0.0795965	0.141486	0.0758506	0.122171	0.163471	0.105465	0.116293	0.0952282	0.0830069	0.0615051	0.112464	0.0981993	0.0555334	0.099033	0.0856147	0.0568784	-0.0359388	0.0630068	0.116951	0.00315712	0.0553152	0.0644218	0.0723081	0.0763689	0.0495784	0.137144
1728.18	0.287846	0.00844814	0.178284	0.112446	0.122332	0.0830344	0.129115	0.25507	0.106297	0.118273	0.276221	0.0967238	0.0490071	0.150014	0.176549	0.0772883	0.155629	0.11551	0.12213	0.0507587	0.128052	0.0901185	0.220931	0.0931892	0.134923	0.130326	0.0748937	0.254596	0.0868957	0.0495971	0.120875	0.133168	0.0487317	0.0673371	0.118949	0.0385618	0.0766994	0.0304436	0.068583	0.112373	0.0719764	0.0914596	0.104969	0.120454	0.0373793	0.0898287	0.0491273	0.00583204	0.10022
1731.29	0.284926	0.195916	0.135343	0.048716	0.18634	0.159112	0.176203	0.187208	0.0958439	0.0996671	0.169962	0.238073	-0.020628	0.0929914	0.207341	0.0372725	0.134064	0.0880434	0.137931	0.114716	0.0917565	0.168646	0.161197	0.113587	0.180296	0.060104	0.0693089	0.115115	0.201518	0.11878	0.204165	0.0690698	0.13607	0.111129	0.0889681	0.113752	0.0378866	0.0593687	0.00496743	0.186339	0.145843	0.0918361	0.128154	0.0977197	0.0698327	0.144165	0.0430796	0.047928	0.0643728
1734.39	0.275876	0.0804057	0.0550067	0.0650242	0.165052	0.123993	0.147897	0.163399	0.115571	0.172205	0.17886	0.0783079	0.0524835	0.11601	0.0852862	0.10978	0.113178	0.0223969	0.0891888	-0.00834165	0.135203	0.136762	0.184594	0.0683172	0.164664	0.0753235	0.073935	0.182499	0.213688	0.219292	0.0978016	0.201019	0.127717	0.0861323	0.103	0.03714	0.0427484	-0.000609999	0.0306376	0.0604094	0.0930923	0.119302	0.121288	0.106427	0.133823	0.118671	0.0752113	0.156046	0.162602
1737.49	0.249659	0.150889	0.091607	0.104037	0.224144	0.16973	0.237743	0.209509	0.0340992	0.0722638	0.18364	0.191408	0.102017	0.0523182	0.066843	0.0120892	0.113625	0.102715	0.0893744	0.0619927	0.109143	0.151712	0.103519	0.0876461	0.084657	0.0751711	0.0932816	0.19622	0.163579	0.116251	0.0522812	0.0756066	0.10229	0.0993832	0.0794649	-0.00383008	0.182932	0.0938002	0.16229	0.073849	0.125913	0.214378	0.105399	0.129216	0.109451	0.137191	0.0546696	0.122285	0.0396014
1740.59	0.28427	0.159669	0.1043	0.171141	0.306764	0.161498	0.132058	0.224593	0.0995991	0.208658	0.115011	0.139194	0.118632	0.0570824	0.0399387	0.0342342	0.0758849	0.110987	0.0776869	0.0923268	0.0961937	0.0820954	0.166451	0.0866582	0.100346	0.127572	0.108175	0.09551	0.0757808	0.168549	0.128302	0.111257	0.0328211	0.154579	0.0998886	0.0926163	0.117277	0.0447617	0.088119	0.147538	0.0961865	0.127069	0.136668	0.137696	0.0900385	0.0982104	0.0636427	0.0490324	0.112203
1743.68	0.217627	0.102292	0.122733	0.0898023	0.114032	0.112486	0.233064	0.255163	0.129896	0.0755842	0.13808	0.0476504	0.00375608	0.0859989	0.104825	0.0624341	0.0643429	0.100304	0.0755705	0.0586906	0.120582	0.0868845	0.202485	0.0776727	0.172989	0.0911901	0.13022	0.128639	0.153837	0.142771	0.15027	0.0251881	0.169271	0.117696	0.125697	0.11784	0.0919582	0.0643488	0.023863	0.0791012	0.0287386	0.189464	0.0274654	0.113305	0.0475785	0.101361	-0.00103706	0.00551645	0.134436
1746.78	0.259912	0.202309	0.0892021	0.102965	0.147746	0.0853766	0.166132	0.0833212	0.0639435	0.10953	0.22927	0.0353673	0.0247091	0.0459613	0.143822	-0.00640076	0.0633924	0.122114	0.0527608	-0.0229506	0.0782364	0.0618153	0.101833	0.138392	0.03161	0.163529	0.108595	0.111889	0.101527	0.135586	0.118672	0.0786312	0.16673	0.0922982	0.158194	0.0748859	0.143585	0.0402869	0.0641888	0.0552742	0.041194	0.0763447	-0.0239869	0.104393	0.0795595	0.0561257	0.0577284	0.051516	0.0265505
1749.88	0.187051	0.224754	0.167858	0.0434427	0.292031	0.0729174	0.173522	0.174278	0.191783	0.0475698	0.0720213	0.0389638	-0.0287092	0.0734459	-0.00632814	0.00633163	0.0989167	0.041935	0.0493474	0.022902	0.146329	0.12914	0.113278	0.0689403	0.0846153	0.0282322	0.0789087	0.12431	0.145561	0.0937895	0.0609169	0.185332	0.100709	0.0367611	0.0372641	0.0457838	0.0582906	0.0619978	0.0526336	0.0234122	0.0285733	0.165629	-0.0616369	0.0518072	0.058026	0.103349	0.0726417	0.104462	0.093796
1752.97	0.264699	0.000229317	0.0907406	0.109107	0.205291	0.0732083	0.175086	0.253207	0.177003	0.0353224	0.180782	0.0630028	0.00896719	0.0757708	0.0283893	-0.0229314	0.0837635	0.134433	0.0967866	0.072715	0.175987	0.0968771	0.140832	0.0969287	0.0736946	0.14048	-0.0187399	0.182448	0.0059303	0.123171	0.10689	0.102451	0.04695	0.0598331	0.0974771	0.147941	0.0943602	0.0471208	0.075253	0.0523815	0.0774165	0.0243137	0.0583478	0.0759501	0.0782869	0.0804436	-0.0190074	0.091686	0.0834415
1756.06	0.228538	0.0554646	0.0267562	0.0602103	0.227483	0.163467	-0.0203779	0.160148	0.220657	0.089943	0.114458	0.12971	0.0852998	0.0293099	0.0436675	0.00388885	0.116417	0.0612576	0.0601967	0.0792678	0.0719453	0.0959047	0.136083	0.0398331	0.105053	0.0903735	0.0988994	0.105043	0.159417	0.173132	0.0767477	0.0707107	0.0530724	0.122445	0.055473	0.110124	0.0937013	0.0713188	-0.0152012	0.0658078	0.0551222	-0.00227163	0.0127853	0.110343	0.0863192	0.176912	0.0637676	0.0515086	0.105445
1759.16	0.224571	0.056769	0.176478	0.0862534	0.175294	0.076308	0.1419	0.247006	0.0953406	0.108594	0.182967	0.0491232	0.0566957	0.132776	0.0588038	0.0313309	0.0706938	0.127682	0.0765366	0.0469699	0.105178	-0.00612481	0.114542	0.0544274	-0.00405075	0.0828602	0.0261676	0.135819	0.122835	0.137127	0.110042	0.178938	0.101565	0.0721547	0.0925987	-0.0271862	0.0539345	-0.00353767	0.00927249	0.0152987	0.0935477	0.154903	0.119185	0.0424452	0.0750279	0.0575855	0.0368014	0.060723	0.100461
1762.25	0.21998	0.140893	0.017218	0.0655996	0.164077	0.0907449	0.0810755	0.271196	0.13592	0.209254	0.222369	0.0994126	-0.0337558	0.0105129	0.0668434	0.0644467	0.0795253	0.105804	0.00427713	0.044104	0.0479167	0.0907432	0.140328	0.120921	0.0526115	0.0730785	0.226231	0.0957531	0.0377796	0.127862	-0.00650877	0.0754939	0.0606526	0.13119	0.0346244	0.0477	0.174578	0.0737085	0.0857625	-0.0385477	0.00133447	0.085957	0.0304717	0.0439588	0.0467145	0.174665	0.00976883	0.0558146	0.0840399
1765.34	0.174096	0.0602225	0.0374364	0.0616519	0.141096	0.142574	0.0499298	0.144797	0.132495	0.0482132	0.0786602	0.123022	0.0548683	0.0335815	0.0606322	-0.00916337	0.0909585	0.0441062	0.0978244	0.0530413	0.117183	0.119673	0.0431196	0.0153688	0.0479362	0.0563304	-0.0661421	0.1594	0.0609826	0.0760905	0.0317886	0.0864804	0.0295521	0.100753	0.0655329	0.084859	0.129696	0.00825993	0.0166666	0.141279	0.0403771	0.067568	0.0311481	0.0328833	0.0975935	0.0407705	0.00834343	0.1078	0.128595
1768.43	0.227797	-0.0348367	0.171521	0.0196452	0.0882338	0.116716	0.0181541	0.154333	0.27573	0.0860257	0.158245	-0.0319295	0.0195178	0.070756	-0.00243152	0.0436868	0.018352	0.144146	0.0751016	-0.00164267	0.0752579	0.12954	0.198459	0.0992229	0.113947	-0.0423073	0.218335	0.179241	0.0806216	0.126535	0.125082	0.0971987	0.0173892	0.127983	0.0770373	0.0425892	0.0131273	0.00791389	0.0509535	0.0242596	0.040287	0.0032788	0.0544062	0.0574496	0.074029	0.0151179	0.0740851	0.0535164	0.102955
1771.51	0.172145	0.119122	0.160465	0.0144049	0.16033	0.0397911	0.155457	0.159115	0.0792679	0.0425497	0.0933903	0.0806465	0.0445694	0.0972759	0.0553916	0.108879	0.0288069	0.120814	0.0763341	0.0745575	0.125157	0.043132	0.130129	0.0920984	0.0917232	0.0275947	0.102403	0.0227169	0.124059	0.0344555	0.0904096	0.0135059	0.0954202	0.0868963	0.158434	0.0877117	0.015599	0.0298203	-0.0340996	0.0499584	0.0369625	0.0563725	0.129754	0.0882236	0.0714626	0.0155362	0.0364543	0.0997792	0.0612106
1774.6	0.196348	0.0882529	0.146308	0.00200564	0.221881	0.0788125	0.0911233	0.255537	0.0862775	0.0835498	0.167955	0.121165	-0.0404631	0.0174128	0.0433981	0.0149393	0.0524496	0.118192	0.0601913	0.107983	0.0892642	0.134937	0.106624	0.0895331	0.0283817	0.0412984	0.0267939	0.0686913	0.104403	0.0771723	0.0566098	0.112312	0.108481	0.0901362	0.119612	0.031956	0.0830345	0.0432117	0.0958051	0.107501	0.068082	0.156098	0.0286676	0.0760471	0.06986	0.0764243	-0.0516664	0.0405861	0.0108932
1777.68	0.228625	0.127145	-0.0134856	0.0946447	0.142637	0.118757	0.155194	0.106018	0.156789	0.0789303	0.211297	-0.00731636	0.0715047	0.0843185	0.0579765	-0.0259127	0.0260847	0.0469374	0.0784309	0.0449893	0.111579	-0.00564384	0.124999	0.0595961	0.080125	-0.0135856	0.121365	0.0502414	0.0267685	0.0769105	0.046534	0.0225211	-0.0171644	0.0367175	0.024369	0.0626121	0.0888738	0.0767287	0.0703413	0.103205	0.100778	0.0454179	0.0953278	0.0484516	0.0588114	0.0130993	0.0781101	0.0159709	0.0246661
1780.77	0.125236	0.108295	0.159807	0.0308557	0.15551	0.0997473	0.0904496	0.0655236	0.110524	0.103612	0.191464	-0.0218847	-0.0109703	0.0413704	0.0797068	0.00480375	0.0972456	0.0929773	0.042211	0.0257365	0.0277152	0.120621	0.0755722	0.0452209	0.0311237	0.069656	0.070269	0.12301	0.0958407	0.074814	0.189775	0.0680779	0.0217562	0.110035	0.0643379	0.0274012	0.0441949	-0.00519062	0.101963	0.052711	0.0337308	0.0766962	-0.0219105	0.0154223	0.0518534	0.0731658	-0.019035	0.0230584	0.0899118
1783.85	0.191043	0.0612423	0.043622	0.0306596	0.154131	0.0864477	0.134316	0.16632	0.129252	0.104539	0.174719	0.00137108	-0.0400523	-0.021754	0.0370671	0.0217754	0.13634	0.0961058	0.102877	0.0207898	0.044682	0.0990461	0.131698	0.1166	0.00671884	0.0802841	0.0990218	0.201611	0.0794157	0.0274229	0.0890247	0.0489914	0.0473384	-0.00150387	0.0402115	0.069179	0.0368951	0.0356745	0.026155	0.0761961	0.0582137	0.0384314	0.0415764	0.0104462	0.0401961	0.125777	-0.00591569	0.122008	0.125532
1786.93	0.201151	0.0312123	0.0449509	0.0248249	0.178704	0.0833624	0.0691542	0.144922	0.179627	0.0415619	0.0354449	0.0380761	-0.00192207	0.0284143	-0.024158	0.114827	0.0358253	0.0837628	0.0196623	-0.00868796	0.0962846	0.104127	0.0613693	0.00732637	-0.0036352	0.068076	0.0435823	0.131311	0.0692325	0.0369254	0.0476522	0.0388645	0.00104919	0.131074	0.0676355	0.0521855	0.011393	0.0677477	-0.0182125	0.0234379	0.0538218	0.147046	0.0613108	0.0518882	0.116226	0.0584947	0.0654919	0.105128	0.104404
1790.01	0.223674	0.00761869	0.0797309	0.114988	0.105988	0.12416	0.0213015	0.228863	0.1484	0.166106	0.13641	0.0773457	0.00261525	0.0999273	0.081146	-0.0232712	0.0670112	0.0695747	0.116691	0.0413655	0.0933062	0.0473073	0.122965	0.0587403	0.0433145	0.158514	0.156285	0.113639	0.099567	0.040107	0.0305752	0.0804485	0.0185896	0.0368124	0.0981975	0.0832491	0.0975077	0.0108842	0.0363361	0.0724971	0.0625426	0.12152	0.012004	0.0661021	0.0925088	-0.0437132	0.117062	-0.00770264	0.12413
1793.09	0.199883	0.200405	0.0059946	0.0753132	0.0418659	0.0979364	0.0379298	0.186614	0.0312501	0.213484	0.111758	0.0480082	0.0289342	0.0698622	0.0382734	0.0419349	0.0592543	0.0546257	0.0667575	0.0384359	0.0876046	0.17796	0.102663	0.0111183	0.0708655	0.0865841	0.198699	0.0444715	0.108895	0.097534	0.10151	0.043823	0.108342	0.140164	0.0612989	0.0152882	0.0568823	0.0191112	0.0835215	0.0309397	0.0225438	0.0354563	0.0316411	0.0948668	0.104573	0.0578563	0.048207	0.00563039	0.0987199
1796.17	0.183112	0.0339511	0.0668477	0.110738	0.131641	0.0501088	0.0668405	0.146423	0.064188	0.201344	0.121006	-0.00726798	0.0373036	0.0694587	0.0741107	-0.0510543	-0.00476296	0.00703757	0.146314	0.0384099	0.0401786	0.151295	0.128023	0.0402568	0.0221676	0.0888872	0.0697581	0.0480911	0.0536897	0.111765	0.0852652	-0.0138473	0.00157882	0.125543	0.0638932	0.0527422	0.10975	0.0514536	0.019593	0.0913224	0.162077	0.0633199	0.0841808	0.0337308	0.0541556	0.0255815	0.053427	0.0454362	0.113579
1799.25	0.199838	0.027218	0.0309766	-0.0360029	0.0653554	0.113079	0.0905872	0.151718	0.0912424	0.0797929	0.155137	0.0337301	0.0922126	-0.0318616	0.130554	-0.0364696	0.0990353	0.0354241	0.0608169	0.138677	0.0728106	0.133298	0.154255	0.15165	0.0271139	0.0295195	0.134822	0.175971	0.184867	0.0874801	0.0356864	0.0537876	0.0747464	0.138001	0.198026	0.0856968	0.0246632	0.0785112	0.00796824	0.0631969	0.0891458	0.135365	0.0019733	0.0808644	0.0249073	0.0658939	0.0521241	0.0554488	0.0754689
[truncated: 185 more columns]

## Sheet: Figure 2c
Time (h)	Current intensity (uA/cm2)				Current intensity (uA/cm2)
	Mtr+_1	Mtr+_2	Mtr+_3		no Mtr_1	no Mtr_2	no Mtr_3
0.0166667	-0.201594	-0.22168	-0.2425		-0.177872	-0.188717	-0.153854
0.0333333	-0.201104	-0.222799	-0.240937		-0.177979	-0.189792	-0.153698
0.05	-0.200771	-0.223917	-0.239635		-0.177836	-0.188359	-0.151667
0.0666667	-0.200542	-0.225195	-0.238333		-0.177641	-0.186406	-0.153698
0.0833333	-0.200885	-0.226473	-0.23625		-0.177563	-0.185625	-0.152604
0.1	-0.201312	-0.226951	-0.237031		-0.177484	-0.184844	-0.151354
0.116667	-0.201958	-0.22759	-0.233125		-0.177484	-0.184844	-0.152448
0.133333	-0.202177	-0.22791	-0.233646		-0.177406	-0.184063	-0.153073
0.15	-0.202292	-0.228229	-0.233125		-0.177354	-0.183542	-0.151823
0.166667	-0.201781	-0.228708	-0.235729		-0.177338	-0.183379	-0.150885
0.183333	-0.201156	-0.229028	-0.232604		-0.17725	-0.1825	-0.150885
0.2	-0.200354	-0.229188	-0.232604		-0.177309	-0.183086	-0.15026
0.216667	-0.199792	-0.229347	-0.231823		-0.177133	-0.181328	-0.149479
0.233333	-0.1995	-0.229826	-0.233125		-0.177185	-0.181849	-0.149479
0.25	-0.199396	-0.229826	-0.228438		-0.177068	-0.180677	-0.149479
0.266667	-0.199427	-0.229986	-0.227656		-0.177003	-0.180026	-0.147604
0.283333	-0.199281	-0.230146	-0.225573		-0.176977	-0.179766	-0.147917
0.3	-0.199437	-0.230625	-0.226094		-0.176898	-0.178984	-0.147448
0.316667	-0.199219	-0.230625	-0.227396		-0.176856	-0.178561	-0.147604
0.333333	-0.199219	-0.231423	-0.221927		-0.176833	-0.178333	-0.14651
0.35	-0.198906	-0.231583	-0.225312		-0.176785	-0.177845	-0.146354
0.366667	-0.198781	-0.231743	-0.222188		-0.176638	-0.17638	-0.14651
0.383333	-0.198177	-0.231903	-0.222708		-0.176638	-0.17638	-0.146198
0.4	-0.197573	-0.232063	-0.222188		-0.176492	-0.174915	-0.145573
0.416667	-0.196958	-0.232222	-0.220625		-0.176443	-0.174427	-0.145104
0.433333	-0.196573	-0.232382	-0.223229		-0.17643	-0.174297	-0.144635
0.45	-0.196396	-0.232542	-0.220104		-0.176335	-0.173353	-0.145573
0.466667	-0.196323	-0.232701	-0.2175		-0.176352	-0.173516	-0.144167
0.483333	-0.196448	-0.233021	-0.216979		-0.176273	-0.172734	-0.143854
0.5	-0.196229	-0.233181	-0.215938		-0.176352	-0.173516	-0.141979
0.516667	-0.196281	-0.233659	-0.215938		-0.176156	-0.171563	-0.143073
0.533333	-0.196365	-0.23366	-0.216198		-0.176156	-0.171563	-0.142917
0.55	-0.196813	-0.233979	-0.214635		-0.176091	-0.170911	-0.143229
0.566667	-0.196917	-0.234299	-0.213073		-0.175974	-0.16974	-0.142917
0.583333	-0.197125	-0.234459	-0.212031		-0.175896	-0.168958	-0.141667
0.6	-0.197406	-0.234778	-0.210469		-0.176039	-0.170391	-0.142604
0.616667	-0.197896	-0.234937	-0.210989		-0.175909	-0.169089	-0.142604
0.633333	-0.198292	-0.234938	-0.21125		-0.175792	-0.167917	-0.141354
0.65	-0.198719	-0.235097	-0.209167		-0.17574	-0.167396	-0.141042
0.666667	-0.198969	-0.235257	-0.209948		-0.175727	-0.167266	-0.140417
0.683333	-0.19876	-0.235417	-0.210729		-0.175753	-0.167526	-0.140729
0.7	-0.19826	-0.235577	-0.207865		-0.175674	-0.166745	-0.140885
0.716667	-0.197958	-0.235896	-0.210729		-0.175583	-0.165833	-0.139792
0.733333	-0.197969	-0.236056	-0.211771		-0.175622	-0.166224	-0.138229
0.75	-0.198437	-0.236215	-0.210208		-0.175596	-0.165964	-0.138854
0.766667	-0.198771	-0.236375	-0.208646		-0.175518	-0.165182	-0.139479
0.783333	-0.198917	-0.236535	-0.208385		-0.175447	-0.164466	-0.138229
0.8	-0.198271	-0.236695	-0.206302		-0.175427	-0.164271	-0.137917
0.816667	-0.197656	-0.236854	-0.207865		-0.175414	-0.164141	-0.138698
0.833333	-0.196833	-0.237014	-0.203958		-0.175232	-0.162318	-0.137292
0.85	-0.196604	-0.237174	-0.206562		-0.175245	-0.162448	-0.136198
0.866667	-0.19651	-0.237493	-0.20526		-0.175206	-0.162057	-0.137604
0.883333	-0.196917	-0.237812	-0.204479		-0.175167	-0.161667	-0.13526
0.9	-0.197177	-0.237972	-0.203177		-0.175134	-0.161341	-0.135104
0.916667	-0.197604	-0.238292	-0.202396		-0.175154	-0.161537	-0.136354
0.933333	-0.197927	-0.238292	-0.201615		-0.175128	-0.161276	-0.134948
0.95	-0.198281	-0.238612	-0.19875		-0.174971	-0.159714	-0.134479
0.966667	-0.19874	-0.23909	-0.200312		-0.174958	-0.159583	-0.134948
0.983333	-0.199396	-0.23941	-0.199792		-0.174932	-0.159323	-0.134948
1	-0.200031	-0.23957	-0.199271		-0.17488	-0.158802	-0.134635
1.01667	-0.200323	-0.23973	-0.200573		-0.174867	-0.158672	-0.134479
1.03333	-0.200354	-0.240049	-0.200052		-0.174789	-0.157891	-0.132917
1.05	-0.200094	-0.240368	-0.200312		-0.174646	-0.156458	-0.133698
1.06667	-0.199667	-0.240688	-0.200573		-0.174659	-0.156589	-0.133073
1.08333	-0.199271	-0.240847	-0.200052		-0.17462	-0.156198	-0.132448
1.1	-0.199396	-0.241167	-0.200365		-0.174685	-0.156849	-0.131823
1.11667	-0.199802	-0.241486	-0.201072		-0.174581	-0.155807	-0.133542
1.13333	-0.200448	-0.241805	-0.201322		-0.174477	-0.154766	-0.132292
1.15	-0.201146	-0.242125	-0.202488		-0.174464	-0.154636	-0.133229
1.16667	-0.202031	-0.242285	-0.198515		-0.174385	-0.153854	-0.131042
1.18333	-0.202792	-0.242604	-0.197355		-0.174398	-0.153984	-0.130885
1.2	-0.203313	-0.242764	-0.196744		-0.174359	-0.153594	-0.130573
1.21667	-0.203375	-0.243083	-0.197156		-0.174372	-0.153724	-0.130885
1.23333	-0.203062	-0.243403	-0.195272		-0.174372	-0.153724	-0.130729
1.25	-0.20274	-0.243722	-0.193378		-0.174333	-0.153333	-0.130729
1.26667	-0.202229	-0.243882	-0.193139		-0.174346	-0.153464	-0.130104
1.28333	-0.202094	-0.244521	-0.195353		-0.174216	-0.152161	-0.130104
1.3	-0.202208	-0.24484	-0.191966		-0.174151	-0.151511	-0.130104
1.31667	-0.20276	-0.245319	-0.191418		-0.174164	-0.151641	-0.129948
1.33333	-0.203198	-0.245639	-0.189821		-0.174112	-0.15112	-0.129792
1.35	-0.203302	-0.245799	-0.187451		-0.173956	-0.149557	-0.129479
1.36667	-0.203292	-0.246438	-0.187625		-0.173826	-0.148255	-0.129479
1.38333	-0.203104	-0.247396	-0.187551		-0.173721	-0.147214	-0.127136
1.4	-0.20324	-0.248674	-0.188081		-0.173852	-0.148516	-0.128229
1.41667	-0.203354	-0.249632	-0.187201		-0.173904	-0.149036	-0.128073
1.43333	-0.20375	-0.250111	-0.185131		-0.173878	-0.148776	-0.127604
1.45	-0.204229	-0.251069	-0.18679		-0.173799	-0.147995	-0.126667
1.46667	-0.204917	-0.251709	-0.189272		-0.173799	-0.147995	-0.127604
1.48333	-0.2055	-0.253146	-0.191817		-0.173708	-0.147083	-0.126667
1.5	-0.206125	-0.254104	-0.189915		-0.173669	-0.146693	-0.127292
1.51667	-0.206885	-0.254903	-0.190133		-0.173721	-0.147214	-0.126823
1.53333	-0.207656	-0.256021	-0.187388		-0.173588	-0.145879	-0.124948
1.55	-0.208177	-0.256819	-0.185683		-0.173604	-0.146042	-0.125573
1.56667	-0.208698	-0.258257	-0.184158		-0.173523	-0.145228	-0.126198
1.58333	-0.209094	-0.259854	-0.186827		-0.173474	-0.14474	-0.125729
1.6	-0.209302	-0.260333	-0.190008		-0.173435	-0.144349	-0.124323
1.61667	-0.209333	-0.260972	-0.192665		-0.173474	-0.14474	-0.125573
1.63333	-0.209667	-0.26193	-0.191025		-0.173461	-0.14461	-0.124948
1.65	-0.209823	-0.26257	-0.189696		-0.173399	-0.143991	-0.125104
1.66667	-0.210135	-0.263528	-0.187376		-0.173474	-0.14474	-0.124479
1.68333	-0.210625	-0.263847	-0.18558		-0.173344	-0.143438	-0.123073
1.7	-0.211208	-0.265285	-0.183759		-0.17337	-0.143698	-0.123229
1.71667	-0.210448	-0.266083	-0.180765		-0.173227	-0.142266	-0.123073
1.73333	-0.211469	-0.266403	-0.182486		-0.173044	-0.140443	-0.123229
1.75	-0.210802	-0.267042	-0.181588		-0.173214	-0.142135	-0.122135
1.76667	-0.211077	-0.26832	-0.187875		-0.173057	-0.140573	-0.121042
1.78333	-0.211215	-0.269597	-0.184108		-0.172979	-0.139792	-0.123073
1.8	-0.292726	-0.400247	-0.326391		-0.174571	-0.155712	-0.121823
1.81667	-0.294012	-0.408175	-0.333456		-0.194321	-0.193208	-0.142075
1.83333	-0.292495	-0.404534	-0.332955		-0.194212	-0.192125	-0.14175
1.85	-0.290944	-0.40772	-0.326275		-0.194158	-0.191583	-0.140938
1.86667	-0.291142	-0.404458	-0.324568		-0.19405	-0.1905	-0.141262
1.88333	-0.29139	-0.400513	-0.326321		-0.194429	-0.194292	-0.141913
1.9	-0.292495	-0.398844	-0.322282		-0.194321	-0.193208	-0.141588
1.91667	-0.293089	-0.40423	-0.325513		-0.194165	-0.191651	-0.140775
1.93333	-0.294095	-0.401423	-0.319757		-0.193969	-0.189687	-0.141425
1.95	-0.29355	-0.403168	-0.318602		-0.193942	-0.189417	-0.14045
1.96667	-0.292759	-0.402561	-0.320967		-0.19386	-0.188604	-0.139638
1.98333	-0.291472	-0.399071	-0.319957		-0.19386	-0.188604	-0.140288
2	-0.291192	-0.401044	-0.317975		-0.193779	-0.187791	-0.140125
2.01667	-0.28974	-0.397099	-0.31823		-0.193779	-0.187791	-0.139638
2.03333	-0.288619	-0.398161	-0.321428		-0.19386	-0.188604	-0.140125
2.05	-0.287365	-0.399982	-0.319893		-0.193725	-0.18725	-0.139475
2.06667	-0.286607	-0.398312	-0.317271		-0.19359	-0.185896	-0.138013
2.08333	-0.285898	-0.396416	-0.320021		-0.19359	-0.185896	-0.138013
2.1	-0.285716	-0.395429	-0.319765		-0.193481	-0.184812	-0.138337
2.11667	-0.285716	-0.397099	-0.319573		-0.193454	-0.184542	-0.137363
2.13333	-0.284925	-0.391181	-0.32373		-0.193427	-0.184271	-0.138013
2.15	-0.283869	-0.397933	-0.321683		-0.193319	-0.183188	-0.136875
2.16667	-0.282385	-0.396264	-0.320724		-0.193238	-0.182375	-0.138013
2.18333	-0.281098	-0.393381	-0.318358		-0.193183	-0.181833	-0.136225
2.2	-0.280241	-0.394823	-0.322771		-0.193156	-0.181563	-0.136388
2.21667	-0.280405	-0.393533	-0.320724		-0.193156	-0.181563	-0.136062
2.23333	-0.281511	-0.394367	-0.322707		-0.193048	-0.180479	-0.135738
2.25	-0.282368	-0.390953	-0.320277		-0.193021	-0.180208	-0.136225
2.26667	-0.283292	-0.393988	-0.322451		-0.193102	-0.181021	-0.135575
2.28333	-0.28382	-0.393078	-0.324497		-0.193021	-0.180208	-0.13525
2.3	-0.284413	-0.392622	-0.318614		-0.192885	-0.178854	-0.134925
2.31667	-0.284545	-0.393533	-0.320213		-0.192831	-0.178312	-0.135738
2.33333	-0.284991	-0.392622	-0.320341		-0.192858	-0.178584	-0.134113
2.35	-0.28509	-0.392622	-0.323154		-0.192669	-0.176688	-0.134275
2.36667	-0.285155	-0.395278	-0.322067		-0.192777	-0.177771	-0.134275
2.38333	-0.284974	-0.39027	-0.322898		-0.192615	-0.176146	-0.135738
2.4	-0.284892	-0.392471	-0.322067		-0.192777	-0.177771	-0.134113
2.41667	-0.284826	-0.39285	-0.320596		-0.19256	-0.175604	-0.133787
2.43333	-0.284694	-0.397326	-0.323026		-0.192479	-0.174792	-0.133625
2.45	-0.284545	-0.394519	-0.328142		-0.192696	-0.176958	-0.133463
2.46667	-0.284512	-0.393988	-0.325648		-0.192615	-0.176146	-0.132162
2.48333	-0.283836	-0.393457	-0.324497		-0.192452	-0.174521	-0.1333
2.5	-0.28344	-0.393154	-0.327311		-0.192696	-0.176958	-0.132488
2.51667	-0.283539	-0.392319	-0.327183		-0.192533	-0.175333	-0.131025
2.53333	-0.284182	-0.393988	-0.325904		-0.192642	-0.176417	-0.13135
2.55	-0.284628	-0.395202	-0.330252		-0.192235	-0.172354	-0.130213
2.56667	-0.285304	-0.395809	-0.327375		-0.192208	-0.172083	-0.131838
2.58333	-0.285601	-0.393229	-0.329101		-0.192181	-0.171812	-0.130537
2.6	-0.285386	-0.394519	-0.327247		-0.192181	-0.171812	-0.132
2.61667	-0.284661	-0.393533	-0.328462		-0.192317	-0.173167	-0.132162
2.63333	-0.28438	-0.391484	-0.330892		-0.192127	-0.171271	-0.131512
2.65	-0.284545	-0.395354	-0.33102		-0.191856	-0.168563	-0.129563
2.66667	-0.284842	-0.396719	-0.330252		-0.192208	-0.172083	-0.130213
2.68333	-0.285848	-0.397706	-0.329549		-0.192046	-0.170458	-0.132
2.7	-0.287036	-0.392471	-0.333258		-0.1921	-0.171	-0.13005
2.71667	-0.287728	-0.395278	-0.333386		-0.192005	-0.170052	-0.130375
2.73333	-0.287695	-0.399526	-0.333513		-0.19191	-0.169104	-0.129563
2.75	-0.288009	-0.393609	-0.334473		-0.191965	-0.169646	-0.129725
2.76667	-0.288537	-0.398616	-0.332043		-0.191721	-0.167209	-0.129887
2.78333	-0.289361	-0.400057	-0.336519		-0.191504	-0.165042	-0.129237
2.8	-0.290384	-0.397478	-0.335688		-0.191829	-0.168292	-0.128262
2.81667	-0.29172	-0.394823	-0.340036		-0.191558	-0.165583	-0.128262
2.83333	-0.292181	-0.398768	-0.337031		-0.191504	-0.165042	-0.128588
2.85	-0.292346	-0.400816	-0.336071		-0.191667	-0.166667	-0.1268
2.86667	-0.29205	-0.401651	-0.340547		-0.191315	-0.163146	-0.128262
2.88333	-0.292627	-0.399526	-0.338181		-0.191612	-0.166125	-0.127938
2.9	-0.292924	-0.402865	-0.335112		-0.191667	-0.166667	-0.127288
2.91667	-0.293847	-0.403775	-0.341059		-0.191606	-0.166057	-0.127612
2.93333	-0.294441	-0.402789	-0.342082		-0.191585	-0.165854	-0.127288
2.95	-0.295397	-0.404458	-0.337862		-0.191558	-0.165583	-0.1268
2.96667	-0.296024	-0.401575	-0.341187		-0.191667	-0.166667	-0.126475
2.98333	-0.296948	-0.405065	-0.340356		-0.191315	-0.163146	-0.126313
3	-0.297674	-0.401575	-0.340484		-0.191477	-0.164771	-0.127288
3.01667	-0.298201	-0.407037	-0.343681		-0.191288	-0.162875	-0.126313
3.03333	-0.298102	-0.40772	-0.343617		-0.191206	-0.162062	-0.126475
3.05	-0.297608	-0.408175	-0.344832		-0.191288	-0.162875	-0.126638
3.06667	-0.297789	-0.405975	-0.345791		-0.191288	-0.162875	-0.126313
3.08333	-0.298977	-0.400892	-0.343425		-0.191152	-0.161521	-0.125013
3.1	-0.300263	-0.411589	-0.340739		-0.191071	-0.160709	-0.126313
3.11667	-0.301203	-0.409465	-0.34739		-0.191098	-0.160979	-0.1242
3.13333	-0.301863	-0.407796	-0.346686		-0.190935	-0.159354	-0.1242
3.15	-0.30249	-0.407189	-0.348605		-0.191206	-0.162062	-0.125175
3.16667	-0.30272	-0.411665	-0.342658		-0.190881	-0.158813	-0.1242
3.18333	-0.302885	-0.40901	-0.348029		-0.191125	-0.16125	-0.123712
3.2	-0.303248	-0.413031	-0.346878		-0.191044	-0.160437	-0.123875
3.21667	-0.304007	-0.412955	-0.347901		-0.191017	-0.160167	-0.122738
3.23333	-0.304287	-0.412272	-0.347582		-0.190962	-0.159625	-0.1242
3.25	-0.305326	-0.412348	-0.347198		-0.19061	-0.156104	-0.123712
3.26667	-0.306745	-0.4147	-0.34982		-0.190881	-0.158813	-0.123062
3.28333	-0.308609	-0.411589	-0.350139		-0.190529	-0.155292	-0.122413
3.3	-0.309664	-0.413107	-0.350267		-0.190773	-0.157729	-0.122413
3.31667	-0.310274	-0.417431	-0.351354		-0.190556	-0.155562	-0.1229
3.33333	-0.309978	-0.421301	-0.350459		-0.190665	-0.156646	-0.1216
3.35	-0.309516	-0.416824	-0.350139		-0.190475	-0.15475	-0.120463
3.36667	-0.30912	-0.416748	-0.354679		-0.190502	-0.155021	-0.121275
3.38333	-0.309351	-0.41819	-0.357685		-0.19061	-0.156104	-0.120625
3.4	-0.310654	-0.420163	-0.355191		-0.19061	-0.156104	-0.121113
3.41667	-0.312171	-0.419404	-0.355447		-0.19057	-0.155698	-0.121275
3.43333	-0.314002	-0.420466	-0.352889		-0.190502	-0.155021	-0.119812
3.45	-0.315173	-0.423652	-0.35615		-0.190556	-0.155562	-0.1203
3.46667	-0.315503	-0.420466	-0.35404		-0.190421	-0.154208	-0.121925
3.48333	-0.314843	-0.422742	-0.356278		-0.190475	-0.15475	-0.120138
3.5	-0.313804	-0.421604	-0.352697		-0.190448	-0.154479	-0.1203
3.51667	-0.313326	-0.423425	-0.354488		-0.190367	-0.153667	-0.1203
3.53333	-0.313919	-0.423804	-0.354871		-0.190475	-0.15475	-0.119812
3.55	-0.315684	-0.425625	-0.349884		-0.190313	-0.153125	-0.119488
3.56667	-0.317449	-0.423653	-0.357046		-0.190638	-0.156375	-0.119325
3.58333	-0.319115	-0.421983	-0.356406		-0.190367	-0.153667	-0.11835
3.6	-0.320071	-0.426611	-0.356342		-0.190502	-0.155021	-0.117863
3.61667	-0.321572	-0.423045	-0.35679		-0.19034	-0.153396	-0.1177
3.63333	-0.323007	-0.424411	-0.35858		-0.190448	-0.154479	-0.119162
3.65	-0.324508	-0.429874	-0.361586		-0.190421	-0.154208	-0.11835
3.66667	-0.325382	-0.428812	-0.36197		-0.190177	-0.151771	-0.118512
3.68333	-0.325332	-0.424715	-0.362737		-0.190015	-0.150146	-0.1164
3.7	-0.324244	-0.42737	-0.361778		-0.190204	-0.152041	-0.118188
3.71667	-0.322199	-0.428205	-0.362097		-0.190313	-0.153125	-0.117537
3.73333	-0.320863	-0.431543	-0.359475		-0.190313	-0.153125	-0.116887
3.75	-0.320665	-0.423728	-0.36408		-0.19015	-0.1515	-0.116725
3.76667	-0.321951	-0.433363	-0.359667		-0.189879	-0.148792	-0.116237
3.78333	-0.323469	-0.436474	-0.361714		-0.189879	-0.148792	-0.116075
3.8	-0.325563	-0.433439	-0.362609		-0.189933	-0.149333	-0.116075
3.81667	-0.327229	-0.435488	-0.362673		-0.189987	-0.149875	-0.115588
3.83333	-0.329043	-0.431239	-0.362609		-0.189987	-0.149875	-0.115588
3.85	-0.329753	-0.433819	-0.36376		-0.189974	-0.14974	-0.1151
3.86667	-0.330396	-0.431315	-0.364335		-0.189957	-0.14957	-0.116237
3.88333	-0.329423	-0.437384	-0.367021		-0.189933	-0.149334	-0.114938
3.9	-0.328813	-0.436626	-0.368492		-0.189933	-0.149334	-0.1151
3.91667	-0.327493	-0.439585	-0.370474		-0.189906	-0.149062	-0.114775
3.93333	-0.327773	-0.438143	-0.366701		-0.189839	-0.148386	-0.115425
3.95	-0.328153	-0.432301	-0.370155		-0.189771	-0.147708	-0.115588
3.96667	-0.330528	-0.441178	-0.370346		-0.189744	-0.147438	-0.1151
3.98333	-0.333315	-0.438067	-0.358453		-0.189635	-0.146354	-0.114938
4	-0.33602	-0.438674	-0.370282		-0.189581	-0.145813	-0.1151
4.01667	-0.33762	-0.436702	-0.367597		-0.189527	-0.145271	-0.115588
4.03333	-0.337884	-0.439888	-0.372265		-0.189581	-0.145813	-0.114612
4.05	-0.338346	-0.439509	-0.371114		-0.1895	-0.145	-0.114612
4.06667	-0.338131	-0.442999	-0.365359		-0.18931	-0.143104	-0.113637
4.08333	-0.338494	-0.445199	-0.371114		-0.189717	-0.147167	-0.113962
4.1	-0.338428	-0.446565	-0.374567		-0.189473	-0.144729	-0.1138
4.11667	-0.33983	-0.443378	-0.376102		-0.189852	-0.148521	-0.112987
4.13333	-0.340671	-0.444668	-0.377892		-0.189608	-0.146083	-0.1138
4.15	-0.34138	-0.444971	-0.368939		-0.189635	-0.146354	-0.113475
4.16667	-0.341248	-0.44224	-0.367916		-0.189663	-0.146625	-0.113962
4.18333	-0.34138	-0.445882	-0.379491		-0.189635	-0.146354	-0.112663
4.2	-0.340951	-0.442847	-0.37284		-0.189635	-0.146354	-0.112337
4.21667	-0.341017	-0.447248	-0.375462		-0.189608	-0.146083	-0.112987
4.23333	-0.341496	-0.443454	-0.379171		-0.189527	-0.145271	-0.111687
4.25	-0.34298	-0.446489	-0.379874		-0.189771	-0.147708	-0.112175
4.26667	-0.344052	-0.447778	-0.379938		-0.189608	-0.146083	-0.112987
4.28333	-0.345668	-0.446489	-0.383775		-0.189419	-0.144187	-0.112013
4.3	-0.346279	-0.446337	-0.381729		-0.189446	-0.144458	-0.110875
4.31667	-0.347103	-0.451875	-0.381601		-0.189256	-0.142562	-0.110875
4.33333	-0.347944	-0.44482	-0.379746		-0.189392	-0.143917	-0.11055
4.35	-0.349742	-0.450358	-0.378851		-0.189229	-0.142292	-0.111038
4.36667	-0.351012	-0.453848	-0.377764		-0.189527	-0.145271	-0.110712
4.38333	-0.352414	-0.450055	-0.381537		-0.189365	-0.143646	-0.110225
4.4	-0.35314	-0.456276	-0.378723		-0.189175	-0.14175	-0.111038
4.41667	-0.352233	-0.450358	-0.380514		-0.189256	-0.142562	-0.11055
4.43333	-0.350946	-0.449827	-0.381281		-0.189094	-0.140938	-0.110225
4.45	-0.34994	-0.451041	-0.385374		-0.188931	-0.139313	-0.109738
4.46667	-0.350056	-0.4584	-0.383967		-0.189094	-0.140938	-0.109738
4.48333	-0.349544	-0.451117	-0.387676		-0.189013	-0.140125	-0.11055
4.5	-0.350204	-0.458628	-0.38467		-0.188985	-0.139854	-0.108925
4.51667	-0.350946	-0.454758	-0.387867		-0.188972	-0.139719	-0.110062
4.53333	-0.351936	-0.455896	-0.389018		-0.188931	-0.139313	-0.10925
4.55	-0.35342	-0.456503	-0.386333		-0.188958	-0.139583	-0.10925
4.56667	-0.355696	-0.458628	-0.389402		-0.189067	-0.140667	-0.108113
4.58333	-0.358401	-0.462952	-0.386525		-0.188796	-0.137958	-0.109413
4.6	-0.358731	-0.460448	-0.392088		-0.189094	-0.140938	-0.108763
4.61667	-0.359044	-0.466139	-0.388059		-0.188823	-0.138229	-0.108275
4.63333	-0.357741	-0.460069	-0.388891		-0.188958	-0.139583	-0.10925
4.65	-0.358055	-0.462042	-0.388251		-0.188633	-0.136334	-0.1086
4.66667	-0.357593	-0.455896	-0.392216		-0.188931	-0.139313	-0.108437
4.68333	-0.35949	-0.462952	-0.386077		-0.188606	-0.136062	-0.107625
4.7	-0.360628	-0.455593	-0.392344		-0.18885	-0.1385	-0.107138
4.71667	-0.362442	-0.458552	-0.397523		-0.188742	-0.137417	-0.10795
4.73333	-0.362442	-0.466442	-0.394774		-0.188363	-0.133625	-0.1073
4.75	-0.362755	-0.466518	-0.388827		-0.188715	-0.137146	-0.10795
4.76667	-0.363448	-0.467049	-0.392472		-0.188417	-0.134167	-0.106162
4.78333	-0.36513	-0.463938	-0.392791		-0.188281	-0.132813	-0.106975
4.8	-0.366466	-0.459993	-0.39164		-0.188423	-0.134234	-0.106162
4.81667	-0.367472	-0.461966	-0.388507		-0.188525	-0.13525	-0.106
4.83333	-0.367901	-0.468263	-0.394262		-0.188471	-0.134708	-0.10665
4.85	-0.367423	-0.469401	-0.395797		-0.188579	-0.135792	-0.105838
4.86667	-0.366186	-0.469249	-0.39407		-0.188552	-0.135521	-0.106488
4.88333	-0.365724	-0.471829	-0.395285		-0.188606	-0.136062	-0.10665
4.9	-0.366301	-0.469704	-0.393751		-0.188444	-0.134438	-0.107463
4.91667	-0.367819	-0.476988	-0.395093		-0.18839	-0.133896	-0.106
4.93333	-0.370029	-0.474332	-0.400529		-0.18839	-0.133896	-0.107138
4.95	-0.372882	-0.475698	-0.398163		-0.188335	-0.133354	-0.106325
4.96667	-0.37496	-0.473649	-0.399698		-0.18839	-0.133896	-0.105838
4.98333	-0.376313	-0.472739	-0.397523		-0.188227	-0.132271	-0.10665
5	-0.377599	-0.480098	-0.401552		-0.188146	-0.131459	-0.105838
5.01667	-0.378704	-0.476153	-0.395094		-0.188146	-0.131459	-0.105187
5.03333	-0.378852	-0.475622	-0.396884		-0.188146	-0.131459	-0.104213
5.05	-0.378556	-0.477671	-0.401232		-0.188112	-0.13112	-0.103563
5.06667	-0.379215	-0.478884	-0.401552		-0.188065	-0.130646	-0.104375
5.08333	-0.379265	-0.475015	-0.407435		-0.188092	-0.130917	-0.104863
5.1	-0.378984	-0.47327	-0.399506		-0.188119	-0.131187	-0.105025
5.11667	-0.378688	-0.484499	-0.405069		-0.188146	-0.131459	-0.104537
5.13333	-0.379446	-0.478657	-0.40136		-0.188153	-0.131526	-0.104375
5.15	-0.379512	-0.480705	-0.402383		-0.1882	-0.132	-0.104213
5.16667	-0.379644	-0.477215	-0.400721		-0.188146	-0.131459	-0.10405
5.18333	-0.379578	-0.478505	-0.402127		-0.188065	-0.130646	-0.103887
5.2	-0.38037	-0.479264	-0.400721		-0.187956	-0.129563	-0.101938
5.21667	-0.381524	-0.483057	-0.401872		-0.187848	-0.128479	-0.103563
5.23333	-0.382794	-0.483664	-0.397779		-0.187875	-0.12875	-0.103238
5.25	-0.383454	-0.484878	-0.402703		-0.187929	-0.129292	-0.103238
5.26667	-0.38357	-0.482526	-0.407691		-0.187875	-0.12875	-0.102588
5.28333	-0.383075	-0.484043	-0.410121		-0.18801	-0.130104	-0.102588
5.3	-0.382365	-0.47934	-0.406412		-0.187848	-0.128479	-0.103075
5.31667	-0.381062	-0.483285	-0.405197		-0.187929	-0.129292	-0.100475
5.33333	-0.381112	-0.48465	-0.409609		-0.18801	-0.130104	-0.103238
5.35	-0.382398	-0.487306	-0.411016		-0.187875	-0.12875	-0.103563
5.36667	-0.384081	-0.487685	-0.405197		-0.18774	-0.127396	-0.103075
5.38333	-0.384609	-0.48503	-0.411463		-0.187794	-0.127938	-0.102262
5.4	-0.385549	-0.489658	-0.406732		-0.187685	-0.126854	-0.10145
5.41667	-0.386209	-0.48245	-0.409481		-0.187604	-0.126042	-0.102262
5.43333	-0.38667	-0.483588	-0.412806		-0.187604	-0.126042	-0.100637
5.45	-0.38672	-0.491782	-0.411911		-0.187564	-0.125636	-0.101125
5.46667	-0.387627	-0.488368	-0.411847		-0.187523	-0.125229	-0.101938
5.48333	-0.388748	-0.491327	-0.409481		-0.187523	-0.125229	-0.101125
5.5	-0.389359	-0.489127	-0.411272		-0.18736	-0.123604	-0.100637
5.51667	-0.389705	-0.492996	-0.410121		-0.187442	-0.124417	-0.101612
5.53333	-0.390414	-0.488671	-0.415044		-0.187279	-0.122792	-0.1008
5.55	-0.391041	-0.490189	-0.41562		-0.187496	-0.124959	-0.101125
5.56667	-0.390628	-0.491934	-0.410057		-0.187442	-0.124417	-0.100963
5.58333	-0.390447	-0.488899	-0.41287		-0.187333	-0.123333	-0.100637
5.6	-0.390266	-0.492465	-0.410568		-0.187496	-0.124959	-0.100313
5.61667	-0.39109	-0.485257	-0.411527		-0.187442	-0.124417	-0.100475
5.63333	-0.392723	-0.487078	-0.415492		-0.187306	-0.123063	-0.0994999
5.65	-0.394125	-0.493375	-0.415172		-0.187387	-0.123875	-0.0993375
5.66667	-0.395593	-0.493603	-0.417091		-0.187225	-0.12225	-0.0994999
5.68333	-0.396302	-0.491706	-0.417602		-0.187306	-0.123063	-0.0993375
5.7	-0.396451	-0.49421	-0.417219		-0.187225	-0.12225	-0.0993375
5.71667	-0.395609	-0.49732	-0.412615		-0.187279	-0.122792	-0.0988499
5.73333	-0.395576	-0.499217	-0.416707		-0.187144	-0.121438	-0.0988499
5.75	-0.396236	-0.498838	-0.417411		-0.187144	-0.121438	-0.0991751
5.76667	-0.397918	-0.496865	-0.419009		-0.187252	-0.122521	-0.0982
5.78333	-0.399485	-0.502176	-0.414341		-0.187225	-0.12225	-0.0993375
5.8	-0.401168	-0.49421	-0.417666		-0.187333	-0.123333	-0.0990127
5.81667	-0.402949	-0.500355	-0.415748		-0.187225	-0.12225	-0.0980376
5.83333	-0.403839	-0.493375	-0.418434		-0.187171	-0.121708	-0.0988499
5.85	-0.404813	-0.500279	-0.417858		-0.187387	-0.123875	-0.0986875
5.86667	-0.405456	-0.503314	-0.421887		-0.187144	-0.121438	-0.0978751
5.88333	-0.405984	-0.503845	-0.418306		-0.187008	-0.120083	-0.0985251
5.9	-0.40633	-0.501796	-0.416771		-0.187225	-0.12225	-0.0986875
5.91667	-0.406165	-0.507107	-0.423038		-0.187252	-0.122521	-0.0985251
5.93333	-0.403823	-0.508473	-0.42227		-0.187117	-0.121167	-0.0980376
5.95	-0.401382	-0.504604	-0.421375		-0.187198	-0.121979	-0.0993375
5.96667	-0.399155	-0.501948	-0.42291		-0.18709	-0.120896	-0.0973876
5.98333	-0.399254	-0.499369	-0.425212		-0.187008	-0.120083	-0.0983624
6	-0.400343	-0.507107	-0.41626		-0.187035	-0.120354	-0.0986875
6.01667	-0.403971	-0.501721	-0.419968		-0.186981	-0.119812	-0.0988499
6.03333	-0.406973	-0.501796	-0.416771		-0.186927	-0.119271	-0.0986875
6.05	-0.409909	-0.507714	-0.418881		-0.187008	-0.120083	-0.0982
6.06667	-0.409991	-0.508852	-0.422718		-0.187008	-0.120083	-0.0982
6.08333	-0.409942	-0.507638	-0.423358		-0.187063	-0.120625	-0.0977124
6.1	-0.406528	-0.506197	-0.420352		-0.186954	-0.119542	-0.0967377
6.11667	-0.40412	-0.507638	-0.426299		-0.186873	-0.118729	-0.0980376
6.13333	-0.402025	-0.506273	-0.416323		-0.18671	-0.117104	-0.0982
6.15	-0.402388	-0.510749	-0.420608		-0.186927	-0.119271	-0.0972249
6.16667	-0.4028	-0.512646	-0.423166		-0.186819	-0.118187	-0.0965749
6.18333	-0.40567	-0.508018	-0.423613		-0.186765	-0.117646	-0.0965749
6.2	-0.408936	-0.510521	-0.426043		-0.186683	-0.116833	-0.0970625
6.21667	-0.411674	-0.511204	-0.422526		-0.186738	-0.117375	-0.0954375
6.23333	-0.412581	-0.504376	-0.425404		-0.186765	-0.117646	-0.0969001
6.25	-0.413191	-0.505969	-0.422143		-0.186738	-0.117375	-0.0964125
6.26667	-0.413768	-0.514618	-0.422143		-0.186683	-0.116833	-0.0964125
6.28333	-0.413307	-0.507032	-0.415876		-0.186704	-0.117037	-0.095275
6.3	-0.412581	-0.501797	-0.4302		-0.186683	-0.116833	-0.0951126
6.31667	-0.412713	-0.507259	-0.427834		-0.18671	-0.117104	-0.0954375
6.33333	-0.413603	-0.511811	-0.427258		-0.186677	-0.116766	-0.0960874
6.35	-0.414939	-0.515453	-0.422143		-0.186683	-0.116833	-0.0955999
6.36667	-0.414906	-0.515908	-0.426747		-0.186629	-0.116291	-0.0954375
6.38333	-0.415203	-0.513404	-0.431543		-0.186792	-0.117917	-0.0947875
6.4	-0.414444	-0.510142	-0.418498		-0.186494	-0.114938	-0.0944624
6.41667	-0.413323	-0.51128	-0.430647		-0.186575	-0.11575	-0.0951126
6.43333	-0.412201	-0.511584	-0.428409		-0.186683	-0.116833	-0.0957626
6.45	-0.412927	-0.518488	-0.426107		-0.186656	-0.116563	-0.0943
6.46667	-0.413537	-0.516287	-0.4302		-0.186521	-0.115208	-0.0939751
6.48333	-0.41428	-0.515529	-0.433717		-0.186548	-0.115479	-0.0943
6.5	-0.414725	-0.515225	-0.432054		-0.186683	-0.116833	-0.0933249
6.51667	-0.416044	-0.515149	-0.432566		-0.186521	-0.115208	-0.0949499
6.53333	-0.416984	-0.505438	-0.434868		-0.186385	-0.113854	-0.095925
6.55	-0.41799	-0.513101	-0.432566		-0.186521	-0.115208	-0.0947875
6.56667	-0.418172	-0.515908	-0.433397		-0.186602	-0.116021	-0.0949499
6.58333	-0.418403	-0.51128	-0.430072		-0.186575	-0.11575	-0.0933249
6.6	-0.416308	-0.513784	-0.426427		-0.186683	-0.116833	-0.0941375
6.61667	-0.415088	-0.515605	-0.427642		-0.186629	-0.116291	-0.0938124
6.63333	-0.413752	-0.518867	-0.426683		-0.186568	-0.115682	-0.0934876
6.65	-0.414098	-0.522357	-0.434164		-0.186494	-0.114938	-0.0923501
6.66667	-0.414708	-0.516591	-0.426683		-0.186467	-0.114667	-0.0926749
6.68333	-0.415896	-0.522584	-0.428601		-0.186467	-0.114667	-0.0928376
6.7	-0.417545	-0.517046	-0.423549		-0.186467	-0.114667	-0.0925125
6.71667	-0.419211	-0.522205	-0.43442		-0.18644	-0.114396	-0.0947875
6.73333	-0.421108	-0.517881	-0.437362		-0.186413	-0.114125	-0.0921874
6.75	-0.421487	-0.51037	-0.431415		-0.186406	-0.114057	-0.0926749
6.76667	-0.42213	-0.527971	-0.430775		-0.186385	-0.113854	-0.0934876
6.78333	-0.422048	-0.519626	-0.423166		-0.186385	-0.113854	-0.09365
6.8	-0.422922	-0.524178	-0.434612		-0.186413	-0.114125	-0.0933249
6.81667	-0.423103	-0.523343	-0.432182		-0.186467	-0.114667	-0.0933249
6.83333	-0.424208	-0.526226	-0.43167		-0.186412	-0.114125	-0.0925125
6.85	-0.42627	-0.516515	-0.428281		-0.186277	-0.112771	-0.0923501
6.86667	-0.428266	-0.51386	-0.433269		-0.186385	-0.113854	-0.093
6.88333	-0.429552	-0.525012	-0.435379		-0.186494	-0.114938	-0.0949499
6.9	-0.430096	-0.523647	-0.435123		-0.186467	-0.114667	-0.09365
6.91667	-0.430426	-0.524784	-0.436083		-0.186446	-0.114464	-0.0926749
6.93333	-0.429981	-0.526302	-0.436466		-0.186412	-0.114125	-0.0957626
6.95	-0.427128	-0.522053	-0.437042		-0.186412	-0.114125	-0.0939751
6.96667	-0.423697	-0.529792	-0.432054		-0.18644	-0.114396	-0.0939751
6.98333	-0.420679	-0.522888	-0.435699		-0.186372	-0.113719	-0.0925125
7	-0.420415	-0.519095	-0.436083		-0.186331	-0.113312	-0.09365
7.01667	-0.421322	-0.519701	-0.439344		-0.186304	-0.113042	-0.0918626
7.03333	-0.423829	-0.522508	-0.441007		-0.186277	-0.112771	-0.093
7.05	-0.426583	-0.524481	-0.437809		-0.186088	-0.110875	-0.092025
7.06667	-0.429371	-0.519322	-0.438449		-0.186006	-0.110063	-0.092025
7.08333	-0.43074	-0.526757	-0.431734		-0.18625	-0.1125	-0.0926749
7.1	-0.430855	-0.519322	-0.43653		-0.186223	-0.112229	-0.0921874
7.11667	-0.43097	-0.527819	-0.434356		-0.18644	-0.114396	-0.0920335
7.13333	-0.430162	-0.52744	-0.436211		-0.186467	-0.114667	-0.0920335
7.15	-0.429173	-0.525619	-0.427962		-0.18644	-0.114396	-0.092025
7.16667	-0.427705	-0.517274	-0.440879		-0.186331	-0.113312	-0.0921874
7.18333	-0.425478	-0.527137	-0.440815		-0.186575	-0.11575	-0.0926749
7.2	-0.424142	-0.526909	-0.433461		-0.186331	-0.113312	-0.0933249
7.21667	-0.423895	-0.52835	-0.436019		-0.186467	-0.114667	-0.0915374
7.23333	-0.42599	-0.527819	-0.439536		-0.18648	-0.114802	-0.0910499
7.25	-0.427392	-0.522433	-0.434484		-0.186494	-0.114938	-0.0915374
7.26667	-0.428975	-0.524936	-0.436466		-0.186629	-0.116291	-0.091375
7.28333	-0.429354	-0.524405	-0.434548		-0.186656	-0.116563	-0.091375
7.3	-0.42975	-0.519777	-0.438641		-0.186602	-0.116021	-0.0910499
7.31667	-0.428629	-0.525088	-0.433653		-0.186548	-0.115479	-0.091375
7.33333	-0.427491	-0.526985	-0.434868		-0.186656	-0.116563	-0.091375
7.35	-0.42721	-0.52175	-0.447209		-0.186575	-0.11575	-0.0923501
7.36667	-0.428216	-0.53184	-0.438705		-0.186629	-0.116291	-0.0905626
7.38333	-0.429799	-0.533358	-0.438129		-0.186528	-0.115276	-0.08975
7.4	-0.430905	-0.534951	-0.442797		-0.18644	-0.114396	-0.0895876
7.41667	-0.431993	-0.530171	-0.435635		-0.186467	-0.114667	-0.0895876
7.43333	-0.433461	-0.533434	-0.437937		-0.186494	-0.114938	-0.0903999
7.45	-0.434187	-0.532827	-0.427706		-0.186494	-0.114938	-0.0894252
7.46667	-0.434418	-0.529337	-0.43749		-0.186575	-0.11575	-0.0894252
7.48333	-0.433956	-0.528047	-0.44139		-0.186765	-0.117646	-0.0891
7.5	-0.434154	-0.535861	-0.438449		-0.18671	-0.117104	-0.0894252
7.51667	-0.433428	-0.525922	-0.438065		-0.186467	-0.114667	-0.0892624
7.53333	-0.432702	-0.530247	-0.440239		-0.186629	-0.116291	-0.0894252
7.55	-0.431317	-0.532144	-0.443245		-0.186738	-0.117375	-0.0889376
7.56667	-0.430707	-0.536165	-0.440239		-0.186765	-0.117646	-0.0889376
7.58333	-0.430542	-0.530323	-0.443309		-0.18671	-0.117104	-0.0894252
7.6	-0.430575	-0.523571	-0.441966		-0.186629	-0.116291	-0.0892624
7.61667	-0.431086	-0.529413	-0.440559		-0.186683	-0.116833	-0.0886125
7.63333	-0.431861	-0.537606	-0.443181		-0.18669	-0.116901	-0.087475
7.65	-0.431152	-0.526985	-0.439856		-0.186699	-0.116986	-0.0876374
7.66667	-0.429585	-0.530475	-0.447018		-0.18671	-0.117104	-0.088125
7.68333	-0.428431	-0.527061	-0.442669		-0.18671	-0.117104	-0.0879625
7.7	-0.429486	-0.532371	-0.439344		-0.186656	-0.116563	-0.0887749
7.71667	-0.431317	-0.529868	-0.439216		-0.186738	-0.117375	-0.0886125
7.73333	-0.434995	-0.530778	-0.445035		-0.186819	-0.118187	-0.0887749
7.75	-0.438722	-0.537682	-0.442861		-0.186792	-0.117917	-0.0879625
7.76667	-0.442318	-0.53222	-0.4435		-0.18671	-0.117104	-0.0884501
7.78333	-0.443225	-0.532751	-0.443436		-0.186602	-0.116021	-0.087475
7.8	-0.442615	-0.531916	-0.443628		-0.186629	-0.116291	-0.0871502
7.81667	-0.441048	-0.534572	-0.442477		-0.186616	-0.116156	-0.0873126
7.83333	-0.438689	-0.540337	-0.441646		-0.186629	-0.116291	-0.0894252
7.85	-0.437617	-0.52175	-0.437809		-0.186602	-0.116021	-0.0887749
7.86667	-0.436974	-0.536013	-0.441902		-0.186738	-0.117375	-0.0871502
7.88333	-0.438079	-0.539351	-0.438577		-0.186981	-0.119812	-0.0869874
7.9	-0.438755	-0.543827	-0.446058		-0.1869	-0.119	-0.0871502
7.91667	-0.43897	-0.536317	-0.448488		-0.186798	-0.117984	-0.0855251
7.93333	-0.437551	-0.539579	-0.44689		-0.186602	-0.116021	-0.0866626
7.95	-0.436875	-0.537682	-0.44657		-0.18671	-0.117104	-0.0853624
7.96667	-0.436479	-0.536848	-0.444907		-0.186602	-0.116021	-0.08585
7.98333	-0.43676	-0.539882	-0.449895		-0.18667	-0.116698	-0.08585
8	-0.436149	-0.529412	-0.444651		-0.186683	-0.116833	-0.0863585
8.01667	-0.436644	-0.542917	-0.450279		-0.186683	-0.116833	-0.0873126
8.03333	-0.436578	-0.533358	-0.449831		-0.186765	-0.117646	-0.0873126
8.05	-0.437007	-0.532827	-0.448424		-0.186575	-0.11575	-0.087475
8.06667	-0.436446	-0.53753	-0.45143		-0.186683	-0.116833	-0.0864999
8.08333	-0.438195	-0.541779	-0.438449		-0.186521	-0.115208	-0.0856875
8.1	-0.439695	-0.53791	-0.444204		-0.186683	-0.116833	-0.0853624
8.11667	-0.440965	-0.539579	-0.439536		-0.186358	-0.113584	-0.0855251
8.13333	-0.441048	-0.541855	-0.448168		-0.186494	-0.114938	-0.0860124
8.15	-0.441988	-0.540338	-0.444779		-0.186304	-0.113042	-0.0855251
8.16667	-0.442747	-0.531309	-0.442733		-0.186575	-0.11575	-0.0855251
8.18333	-0.442598	-0.540717	-0.445099		-0.186331	-0.113312	-0.0863375
8.2	-0.442829	-0.538896	-0.442413		-0.186494	-0.114938	-0.0850376
8.21667	-0.443769	-0.545724	-0.438449		-0.186196	-0.111958	-0.0855251
8.23333	-0.444511	-0.547242	-0.441838		-0.186331	-0.113312	-0.08585
8.25	-0.444759	-0.547166	-0.449447		-0.186169	-0.111687	-0.08585
8.26667	-0.444248	-0.53313	-0.442094		-0.186169	-0.111687	-0.08455
8.28333	-0.443208	-0.528881	-0.448041		-0.186115	-0.111146	-0.08455
8.3	-0.441213	-0.540869	-0.43653		-0.186088	-0.110875	-0.0853624
8.31667	-0.440487	-0.538896	-0.443117		-0.18625	-0.1125	-0.0856875
8.33333	-0.441114	-0.545117	-0.450598		-0.186223	-0.112229	-0.0847124
8.35	-0.443621	-0.544738	-0.441454		-0.186169	-0.111687	-0.0855251
8.36667	-0.446342	-0.530778	-0.453924		-0.186196	-0.111958	-0.0847334
8.38333	-0.449443	-0.539882	-0.437937		-0.186169	-0.111687	-0.085221
8.4	-0.451273	-0.544586	-0.448424		-0.186196	-0.111958	-0.0857082
8.41667	-0.452181	-0.548531	-0.450215		-0.186304	-0.113042	-0.0853834
8.43333	-0.451125	-0.545876	-0.452517		-0.186196	-0.111958	-0.0857082
8.45	-0.449591	-0.550959	-0.440047		-0.186494	-0.114938	-0.0853834
8.46667	-0.446721	-0.543752	-0.450918		-0.186467	-0.114667	-0.0859126
8.48333	-0.445105	-0.537379	-0.453732		-0.186521	-0.115208	-0.0857082
8.5	-0.443621	-0.538972	-0.450087		-0.186413	-0.114125	-0.0855458
8.51667	-0.443423	-0.547545	-0.450151		-0.186304	-0.113042	-0.0858916
8.53333	-0.443274	-0.544359	-0.450982		-0.186358	-0.113584	-0.0845917
8.55	-0.443967	-0.540034	-0.452837		-0.186311	-0.113109	-0.0861751
8.56667	-0.443917	-0.536544	-0.451494		-0.186304	-0.113042	-0.0848749
8.58333	-0.443472	-0.538365	-0.447593		-0.186277	-0.112771	-0.0843876
8.6	-0.444627	-0.532751	-0.456673		-0.186304	-0.113042	-0.0850792
8.61667	-0.446606	-0.537834	-0.445035		-0.186385	-0.113854	-0.0857918
8.63333	-0.449344	-0.547773	-0.449256		-0.186304	-0.113042	-0.0848958
8.65	-0.450317	-0.541551	-0.452645		-0.186494	-0.114938	-0.0850582
8.66667	-0.452098	-0.532447	-0.452773		-0.18625	-0.1125	-0.0844083
8.68333	-0.452329	-0.549973	-0.454115		-0.186494	-0.114938	-0.0852416
8.7	-0.451933	-0.534268	-0.453796		-0.186575	-0.11575	-0.0862583
8.71667	-0.450185	-0.531309	-0.455267		-0.186548	-0.115479	-0.0864207
8.73333	-0.449261	-0.531613	-0.456418		-0.186575	-0.11575	-0.0857918
8.75	-0.447868	-0.538289	-0.461725		-0.186575	-0.11575	-0.0850999

## Sheet: Figure 2e
GR+		GR–
wavenumber	Intensity	wavenumber	Intensity
319.271	78.6908	319.271	24.7394
322.915	80.2023	322.915	17.5019
326.557	140.755	326.557	7.90213
330.199	97.1293	330.199	8.92411
333.838	129.164	333.838	17.4023
337.474	92.3888	337.474	51.2278
341.111	89.793	341.111	-9.0721
344.747	138.421	344.747	17.6176
348.381	95.45	348.381	45.6612
352.013	102.929	352.013	-11.2212
355.642	85.1476	355.642	32.6413
359.272	123.553	359.272	-4.72215
362.9	86.3362	362.9	40.2015
366.527	98.7387	366.527	19.9192
370.15	88.7294	370.15	-25.8694
373.774	119.549	373.774	40.8621
377.397	90.5672	377.397	20.8674
381.018	94.566	381.018	27.4662
384.636	115.99	384.636	-26.2985
388.254	96.8914	388.254	-0.722965
391.871	98.8761	391.871	5.77776
395.484	117.343	395.484	-10.179
399.098	83.22	399.098	-22.6289
402.711	89.1833	402.711	-0.69669
406.32	98.6407	406.32	-21.0377
409.93	109.439	409.93	37.3041
413.538	113.656	413.538	0.0630369
417.143	103.498	417.143	20.3246
420.749	105.103	420.749	-3.40312
424.353	122.894	424.353	57.6441
427.953	108.209	427.953	-23.6906
431.555	102.886	431.555	-14.6347
435.152	129.462	435.152	66.1141
438.751	89.1547	438.751	-50.2254
442.348	97.7597	442.348	-2.94462
445.941	95.335	445.941	59.8245
449.536	110.627	449.536	1.97573
453.126	90.5112	453.126	23.8448
456.718	116.199	456.718	-34.7852
460.306	98.2862	460.306	38.2186
463.895	110.636	463.895	28.4059
467.48	93.9522	467.48	-9.08156
471.065	126.379	471.065	-17.2272
474.648	140.942	474.648	-8.3202
478.231	107.424	478.231	8.66218
481.81	123.169	481.81	28.2069
485.391	98.398	485.391	0.156919
488.967	96.9869	488.967	6.8967
492.545	140.085	492.545	-27.9212
496.119	106.484	496.119	25.3787
499.693	82.1274	499.693	-31.6795
503.264	110.523	503.264	-10.1614
506.836	99.2127	506.836	18.4269
510.405	89.1204	510.405	-35.012
513.972	120.143	513.972	38.5984
517.539	95.1265	517.539	30.3713
521.104	84.5238	521.104	28.53
524.668	127.341	524.668	-25.7731
528.23	104.259	528.23	-30.7604
531.79	86.7377	531.79	5.9691
535.351	104.067	535.351	-15.269
538.908	113.365	538.908	55.5557
542.464	101.132	542.464	31.4578
546.02	134.433	546.02	-33.4761
549.573	102.798	549.573	14.3683
553.125	85.8723	553.125	-10.945
556.677	129.318	556.677	20.3506
560.226	96.8947	560.226	5.84047
563.774	110.523	563.774	-6.1945
567.322	92.8316	567.322	-4.87459
570.867	101.338	570.867	27.8511
574.411	97.2575	574.411	8.01185
577.953	116.75	577.953	38.0679
581.495	108.573	581.495	9.89838
585.035	102.497	585.035	53.084
588.573	113.276	588.573	-37.0815
592.109	82.2493	592.109	10.7197
595.646	133.531	595.646	20.9288
599.18	98.4258	599.18	-27.8195
602.713	114.741	602.713	-18.4897
606.244	101.64	606.244	-4.92775
609.773	90.7414	609.773	3.41798
613.304	119.321	613.304	1.87676
616.831	92.1133	616.831	28.2295
620.356	75.827	620.356	14.5155
623.88	112.377	623.88	44.1444
627.403	135.844	627.403	-64.1989
630.925	109.622	630.925	11.6867
634.445	117.696	634.445	33.337
637.966	105.695	637.966	30.6356
641.483	104.598	641.483	5.96623
644.999	120.101	644.999	-26.1314
648.514	101.998	648.514	-11.7076
652.027	117.181	652.027	44.8273
655.539	135.756	655.539	-17.7869
659.05	124.508	659.05	-19.6504
662.559	114.324	662.559	-3.43357
666.067	94.3819	666.067	-18.3467
669.573	98.67	669.573	-17.2885
673.079	122.628	673.079	-22.9238
676.582	113.71	676.582	-22.0882
680.085	121.362	680.085	2.04628
683.586	103.886	683.586	-7.84689
687.086	100.654	687.086	-6.81916
690.584	119.339	690.584	10.5504
694.081	112.881	694.081	-1.33228
697.577	87.7823	697.577	-0.867607
701.071	104.39	701.071	0.924171
704.564	114.459	704.564	-2.60703
708.056	106.931	708.056	23.7382
711.546	112.629	711.546	-12.7305
715.035	108.38	715.035	-0.743374
718.523	118.491	718.523	32.1494
722.009	105.315	722.009	-17.1827
725.494	100.947	725.494	2.92004
728.978	123.16	728.978	54.7874
732.458	134.199	732.458	-21.5516
735.939	117.377	735.939	-19.1464
739.418	108.397	739.418	13.6223
742.897	114.81	742.897	-7.52566
746.373	132.264	746.373	-3.95113
749.849	124.306	749.849	4.77604
753.323	132.837	753.323	-35.9847
756.794	111.749	756.794	1.21585
760.266	127.938	760.266	-0.931637
763.736	112.413	763.736	-5.70685
767.205	129.622	767.205	-9.51397
770.672	118.496	770.672	16.6803
774.136	92.278	774.136	20.6241
777.601	97.607	777.601	-24.9228
781.065	112.711	781.065	-10.4483
784.527	89.9126	784.527	42.2238
787.986	111.559	787.986	-14.22
791.445	110.484	791.445	-5.4073
794.904	133.269	794.904	-28.8312
798.36	114.914	798.36	20.6337
801.814	98.7395	801.814	2.18436
805.268	129.263	805.268	8.91227
808.721	118.539	808.721	21.1867
812.171	112.15	812.171	55.3465
815.621	106.831	815.621	1.25243
819.07	99.3083	819.07	-8.2742
822.516	137.622	822.516	21.2894
825.962	119.138	825.962	16.88
829.407	124.671	829.407	33.1049
832.848	103.934	832.848	12.0226
836.291	105.065	836.291	31.3852
839.73	140.124	839.73	10.1996
843.169	108.391	843.169	4.21138
846.608	94.1571	846.608	34.2382
850.043	84.2654	850.043	12.3867
853.479	95.1269	853.479	6.41926
856.911	144.246	856.911	-24.0536
860.344	105.924	860.344	5.3137
863.774	88.3763	863.774	17.0549
867.204	107.909	867.204	1.41888
870.632	128.475	870.632	27.0845
874.06	138.095	874.06	22.0793
877.486	90.1163	877.486	-26.5091
880.909	123.563	880.909	25.6715
884.333	115.736	884.333	28.6537
887.754	93.8593	887.754	38.6643
891.173	115.091	891.173	9.51515
894.593	105.112	894.593	28.9827
898.01	125.161	898.01	12.1875
901.427	97.144	901.427	-24.2673
904.842	150.499	904.842	35.136
908.256	120.26	908.256	2.2215
911.668	105.244	911.668	32.8534
915.08	122.287	915.08	5.29436
918.489	120.172	918.489	13.7285
921.897	123.565	921.897	36.4605
925.305	90.7329	925.305	58.6518
928.71	124.108	928.71	10.539
932.114	100.825	932.114	-7.54781
935.518	130.149	935.518	53.0345
938.919	102.5	938.919	3.12602
942.321	136.411	942.321	11.6456
945.72	95.6203	945.72	10.6687
949.117	136.355	949.117	31.7104
952.513	118.294	952.513	14.7572
955.909	126.498	955.909	20.8913
959.303	133.669	959.303	-2.7499
962.695	108.592	962.695	-43.2315
966.088	128.928	966.088	-35.0882
969.477	114.797	969.477	16.3317
972.865	120.325	972.865	33.7388
976.252	119.265	976.252	40.7956
979.64	120.205	979.64	22.6634
983.024	115.062	983.024	50.6296
986.407	127.346	986.407	43.8566
989.789	149.433	989.789	7.6393
993.172	140.072	993.172	-20.8052
996.551	120.443	996.551	23.5934
999.929	127.888	999.929	-13.7571
1003.31	137.199	1003.31	-1.18354
1006.68	132.362	1006.68	10.0647
1010.05	131.894	1010.05	12.3756
1013.43	130.304	1013.43	-26.8355
1016.8	107.029	1016.8	22.4419
1020.17	136.901	1020.17	37.148
1023.54	109.685	1023.54	-11.2133
1026.91	96.7408	1026.91	25.0999
1030.27	105.102	1030.27	-49.7478
1033.64	111.335	1033.64	7.77612
1037	126.09	1037	34.0807
1040.37	127.01	1040.37	-4.48629
1043.73	112.951	1043.73	-11.8087
1047.09	116.342	1047.09	-2.7319
1050.45	120.064	1050.45	-6.05657
1053.81	104.218	1053.81	-10.1059
1057.16	150.405	1057.16	-5.19943
1060.52	101.333	1060.52	-24.7331
1063.87	121.187	1063.87	-44.199
1067.22	116.171	1067.22	-24.9997
1070.57	111.071	1070.57	-1.70029
1073.92	124.441	1073.92	-8.77771
1077.27	132.352	1077.27	25.3621
1080.62	119.409	1080.62	1.64844
1083.97	122.833	1083.97	-3.84293
1087.31	126.207	1087.31	-0.964357
1090.65	111.962	1090.65	-12.737
1094	138.262	1094	9.08895
1097.34	121.71	1097.34	-1.2789
1100.68	95.2849	1100.68	16.5275
1104.01	155.289	1104.01	-5.38526
1107.35	129.87	1107.35	32.3698
1110.69	113.22	1110.69	21.7022
1114.02	140.031	1114.02	27.02
1117.36	152.562	1117.36	-0.444012
1120.69	133.68	1120.69	13.9968
1124.02	117.049	1124.02	-21.2876
1127.35	147.588	1127.35	-13.6285
1130.68	138.493	1130.68	39.932
1134	149.659	1134	28.5095
1137.33	144.955	1137.33	47.2421
1140.65	141.52	1140.65	49.0496
1143.98	132.467	1143.98	-37.6584
1147.3	126.866	1147.3	-3.85692
1150.62	110.949	1150.62	23.2658
1153.94	110.895	1153.94	9.48159
1157.25	110.915	1157.25	24.4915
1160.57	129.771	1160.57	25.8851
1163.89	139.289	1163.89	7.82034
1167.2	124.923	1167.2	35.102
1170.51	151.279	1170.51	13.832
1173.83	150.54	1173.83	-24.3259
1177.14	139.265	1177.14	24.9883
1180.45	122.657	1180.45	30.1141
1183.75	135.649	1183.75	14.2201
1187.06	161.454	1187.06	56.3852
1190.37	138.409	1190.37	-16.0612
1193.67	128.068	1193.67	-0.260229
1196.97	131.56	1196.97	6.90184
1200.27	128.623	1200.27	-43.875
1203.58	140.691	1203.58	42.4977
1206.87	134.49	1206.87	-17.2904
1210.17	145.445	1210.17	45.2009
1213.47	163.884	1213.47	10.3076
1216.76	121.917	1216.76	-6.37515
1220.06	151.109	1220.06	20.8738
1223.35	130.621	1223.35	18.9967
1226.64	134.925	1226.64	36.2393
1229.93	156.458	1229.93	-23.3343
1233.22	139.102	1233.22	9.66491
1236.51	147.587	1236.51	7.90676
1239.8	125.893	1239.8	33.9671
1243.08	124.654	1243.08	-14.2908
1246.37	162.042	1246.37	22.3103
1249.65	121.083	1249.65	14.787
1252.93	176.529	1252.93	5.09684
1256.21	135.673	1256.21	-11.9914
1259.49	155.769	1259.49	-58.7757
1262.77	142.838	1262.77	28.0489
1266.04	127.818	1266.04	16.8257
1269.32	162.816	1269.32	-33.8734
1272.59	146.734	1272.59	-7.85436
1275.87	144.516	1275.87	38.4436
1279.14	121.083	1279.14	0.904495
1282.41	141.216	1282.41	8.32666
1285.68	123.132	1285.68	6.78023
1288.94	130.528	1288.94	3.35935
1292.21	161.251	1292.21	-31.9219
1295.48	132.561	1295.48	-37.5102
1298.74	151.553	1298.74	-8.32391
1302	133.399	1302	41.7173
1305.27	137.53	1305.27	-7.56845
1308.53	140.644	1308.53	32.2413
1311.79	134.236	1311.79	23.3597
1315.04	131.008	1315.04	26.1185
1318.3	151.082	1318.3	11.224
1321.56	144.701	1321.56	20.42
1324.81	135.053	1324.81	51.2174
1328.06	177.053	1328.06	18.6291
1331.32	135.784	1331.32	-3.40575
1334.57	152.434	1334.57	39.7696
1337.82	125.965	1337.82	36.4662
1341.06	149.842	1341.06	47.632
1344.31	146.42	1344.31	10.562
1347.56	149.239	1347.56	45.492
1350.8	177.029	1350.8	7.32409
1354.05	151.726	1354.05	-27.4629
1357.29	135.869	1357.29	17.7833
1360.53	141.814	1360.53	46.3033
1363.77	135.349	1363.77	51.0023
1367.01	132.023	1367.01	42.3892
1370.24	146.266	1370.24	31.9841
1373.48	150.207	1373.48	32.0046
1376.71	147.974	1376.71	36.1282
1379.95	149.859	1379.95	10.5122
1383.18	148.721	1383.18	10.8304
1386.41	141.53	1386.41	-4.83484
1389.64	110.795	1389.64	25.8946
1392.87	140.595	1392.87	38.2067
1396.1	128.278	1396.1	35.8885
1399.32	160.978	1399.32	24.7904
1402.55	139.317	1402.55	-44.7175
1405.77	160.736	1405.77	16.0906
1408.99	136.417	1408.99	-8.2971
1412.22	129.64	1412.22	-16.252
1415.44	128.895	1415.44	-21.3971
1418.65	148.695	1418.65	31.78
1421.87	157.141	1421.87	-28.775
1425.09	135.619	1425.09	26.5735
1428.3	142.06	1428.3	-13.1847
1431.52	153.656	1431.52	2.76886
1434.73	132.983	1434.73	47.4856
1437.94	191.252	1437.94	7.89801
1441.15	170.507	1441.15	13.8899
1444.36	133.092	1444.36	15.6143
1447.57	146.57	1447.57	53.4853
1450.78	144.407	1450.78	10.6968
1453.98	130.802	1453.98	10.2018
1457.19	133.758	1457.19	-39.7076
1460.39	143.897	1460.39	22.0825
1463.59	143.625	1463.59	40.0711
1466.79	133.002	1466.79	-20.5596
1469.99	128.565	1469.99	-4.95181
1473.19	155.91	1473.19	14.5016
1476.39	136.019	1476.39	-6.18829
1479.59	137.636	1479.59	-14.6097
1482.78	141.267	1482.78	49.1378
1485.97	142.851	1485.97	22.3268
1489.17	145.425	1489.17	21.9065
1492.36	129.895	1492.36	-25.6891
1495.55	156.651	1495.55	23.4912
1498.74	144.249	1498.74	-20.5609
1501.92	158.941	1501.92	42.7251
1505.11	144.679	1505.11	19.0539
1508.3	157.461	1508.3	34.8298
1511.48	160.291	1511.48	14.7841
1514.66	150.259	1514.66	11.9665
1517.85	175.202	1517.85	29.5792
1521.03	189.416	1521.03	-6.95971
1524.21	186.805	1524.21	50.5862
1527.38	220.299	1527.38	-2.55829
1530.56	199.616	1530.56	-0.511358
1533.74	199.616	1533.74	-19.4064
1536.91	180.897	1536.91	22.1162
1540.08	178.435	1540.08	0.0607293
1543.26	171.737	1543.26	10.9069
1546.43	166.08	1546.43	8.72877
1549.6	166.686	1549.6	12.1958
1552.77	150.935	1552.77	14.8732
1555.93	151.542	1555.93	-10.3156
1559.1	149.012	1559.1	-19.2948
1562.27	150.572	1562.27	3.66732
1565.43	162.513	1565.43	40.1306
1568.59	161.933	1568.59	-11.1629
1571.75	155.005	1571.75	-22.1067
1574.91	164.749	1574.91	-10.3242
1578.07	152.192	1578.07	22.5879
1581.23	174.174	1581.23	-29.8236
1584.39	174.068	1584.39	9.94262
1587.54	163.405	1587.54	3.28143
1590.7	161.056	1590.7	2.53769
1593.85	176.37	1593.85	17.351
1597	194.648	1597	11.9369
1600.15	147.36	1600.15	-15.4823
1603.31	141.697	1603.31	-18.0648
1606.45	160.7	1606.45	-11.7323
1609.6	178.399	1609.6	-24.2709
1612.75	155.017	1612.75	-5.38456
1615.89	143.995	1615.89	-1.80405
1619.04	114.923	1619.04	9.0394
1622.18	169.447	1622.18	23.3281
1625.32	154.929	1625.32	-8.19505
1628.46	182.259	1628.46	-28.821
1631.6	172.637	1631.6	14.0944
1634.74	155.314	1634.74	-7.10895
1637.88	133.238	1637.88	24.41
1641.01	123.142	1641.01	33.4127
1644.15	137.756	1644.15	-5.46653
1647.28	145.486	1647.28	-2.87082
1650.41	140.478	1650.41	3.87004
1653.54	145.366	1653.54	2.8792
1656.67	162.116	1656.67	-8.60437
1659.8	136.683	1659.8	35.2118
1662.93	140.763	1662.93	7.36471
1666.06	151.869	1666.06	-33.9637
1669.18	138.437	1669.18	18.8673
1672.31	197.522	1672.31	-13.7543
1675.43	166.291	1675.43	11.8345
1678.55	172.041	1678.55	33.2804
1681.67	130.452	1681.67	11.0274
1684.79	148.918	1684.79	-9.63365
1687.91	150.462	1687.91	-2.74149
1691.03	150.027	1691.03	-6.83613
1694.14	162.58	1694.14	-5.60984
1697.26	141.661	1697.26	23.415
1700.37	161.393	1700.37	14.421
1703.49	138.14	1703.49	29.6577
1706.6	163.903	1706.6	10.7774
1709.71	130.197	1709.71	7.05379
1712.82	188.712	1712.82	4.17171
1715.92	132.303	1715.92	17.473
1719.03	167.09	1719.03	-2.29575
1722.14	179.217	1722.14	16.6422
1725.24	165.667	1725.24	50.6317
1728.35	146.965	1728.35	24.9942
1731.45	122.175	1731.45	-4.82361
1734.55	144.179	1734.55	56.7356
1737.65	141.722	1737.65	2.38577
1740.75	126.126	1740.75	18.8779
1743.85	120.662	1743.85	3.97424
1746.94	169.323	1746.94	7.14162
1750.04	145.816	1750.04	36.4653
1753.13	141.281	1753.13	39.3691
1756.23	161.539	1756.23	-10.3358
1759.32	122.409	1759.32	12.4087
1762.41	142.596	1762.41	27.1597
1765.5	197.917	1765.5	-0.277934
1768.59	148.452	1768.59	-26.3161
1771.67	147.007	1771.67	-47.3165
1774.76	141.735	1774.76	50.3895
1777.85	156.893	1777.85	-11.0008
1780.93	153.689	1780.93	17.0048
1784.01	145.746	1784.01	22.9641
1787.09	128.24	1787.09	-23.9248
1790.18	148.503	1790.18	9.78705
1793.26	134.962	1793.26	13.402
1796.33	138.849	1796.33	7.627
1799.41	170.747	1799.41	37.6549
1802.49	148.669	1802.49	22.4839
1805.56	155.58	1805.56	0.636198
1808.64	161.588	1808.64	18.5554
1811.71	162.799	1811.71	9.48013
1814.78	181.507	1814.78	27.6101
1817.85	151.668	1817.85	-15.4466
1820.92	143.162	1820.92	-2.1479
1823.99	152.196	1823.99	-6.34185
1827.05	125.111	1827.05	15.8701
1830.12	153.714	1830.12	15.5501
1833.19	153.962	1833.19	24.9967
1836.25	131.606	1836.25	50.1273
1839.31	161.316	1839.31	19.2685
1842.37	178.271	1842.37	46.3204
1845.43	153.834	1845.43	19.1461
1848.49	165.861	1848.49	-6.14438
1851.55	157.161	1851.55	19.907
1854.61	141.518	1854.61	9.41015
1857.66	152.581	1857.66	7.77775
1860.72	156.72	1860.72	42.8168
1863.77	140.014	1863.77	48.1344
1866.83	141.086	1866.83	8.46567
1869.88	178.888	1869.88	-14.4876
1872.93	166.943	1872.93	39.8984
1875.98	132.15	1875.98	18.7606
1879.02	156.953	1879.02	44.2504
1882.07	170.789	1882.07	17.0041
1885.12	135.953	1885.12	10.5352
1888.16	150.744	1888.16	31.8321
1891.2	152.635	1891.2	8.50643
1894.25	164.421	1894.25	-12.8292
1897.29	179.152	1897.29	51.9491
1900.33	148.36	1900.33	13.7569
1903.37	142.32	1903.37	14.1604
1906.4	139.243	1906.4	4.65207
1909.44	155.856	1909.44	28.5598
1912.48	176.334	1912.48	13.8843
1915.51	150.499	1915.51	9.02012
1918.55	132.586	1918.55	2.17111
1921.58	152.958	1921.58	-7.64247
1924.61	167.375	1924.61	29.5238
1927.64	165.122	1927.64	21.5861
1930.67	163.845	1930.67	15.6102
1933.7	172.307	1933.7	-11.7637
1936.73	175.889	1936.73	-25.4105
1939.75	162.971	1939.75	-38.0307
1942.78	162.677	1942.78	-1.24539
1945.8	161.407	1945.8	19.9126
1948.82	181.369	1948.82	12.0589
1951.84	186.851	1951.84	-0.491727
1954.86	151.003	1954.86	10.182
1957.88	163.251	1957.88	-6.13611
1960.9	175.466	1960.9	-14.7209
1963.92	157.006	1963.92	18.8397
1966.93	169.2	1966.93	40.8513
1969.95	137.466	1969.95	27.5356
1972.96	174.483	1972.96	-10.4719
1975.97	142.865	1975.97	11.671
1978.99	173.183	1978.99	-16.5893
1982	170.227	1982	37.1077
1985	157.822	1985	25.3109
1988.01	179.668	1988.01	13.5861
1991.02	174.004	1991.02	5.81478
1994.03	147.49	1994.03	-8.40286
1997.03	166.702	1997.03	56.5569
2000.04	168.845	2000.04	-14.5763
2003.04	167.222	2003.04	34.5839
2006.04	170.4	2006.04	-17.5061
2009.04	154.418	2009.04	12.7167
2012.04	158.576	2012.04	7.55327
2015.04	167.583	2015.04	13.9627
2018.04	165.057	2018.04	37.8011
2021.03	177.038	2021.03	3.71305
2024.03	156.105	2024.03	42.1862
2027.02	164.232	2027.02	12.801
2030.01	167.482	2030.01	9.46783
2033	142.455	2033	11.0066
2036	174.004	2036	30.0777
2038.99	181.151	2038.99	2.11861
2041.97	199.07	2041.97	19.0893
2044.96	164.96	2044.96	3.61935
2047.95	182.83	2047.95	22.4235
2050.93	174.134	2050.93	38.2186
2053.92	172.234	2053.92	-3.26596
2056.9	166.363	2056.9	16.1774
2059.88	172.232	2059.88	15.754
2062.86	195.744	2062.86	24.0399
2065.84	165.093	2065.84	0.689936
2068.82	171.756	2068.82	24.3793
2071.8	143.079	2071.8	-1.10219
2074.78	148.694	2074.78	11.5377
2077.75	164.059	2077.75	28.0507
2080.73	180.287	2080.73	22.9242
2083.7	176.018	2083.7	10.0219
2086.67	163.014	2086.67	33.0299
2089.65	200.404	2089.65	-14.7545
2092.61	163.247	2092.61	8.18914
2095.58	174.467	2095.58	30.1224
2098.55	176.067	2098.55	23.221
2101.52	166.151	2101.52	-3.78393
2104.48	162.028	2104.48	24.9224
2107.45	176.161	2107.45	-36.3116
2110.41	168.303	2110.41	5.01474
2113.38	182.473	2113.38	12.9117
2116.34	190.926	2116.34	18.0081
2119.3	198.503	2119.3	12.7919
2122.26	204.241	2122.26	52.5853
2125.22	182.368	2125.22	-12.4658
2128.17	201.682	2128.17	32.5545
2131.13	200.001	2131.13	21.2486
2134.09	170.593	2134.09	20.6002
2137.04	175.69	2137.04	22.9193
2139.99	186.695	2139.99	-12.016
2142.95	173.82	2142.95	-2.32962
2145.9	174.357	2145.9	-21.7937
2148.85	194.372	2148.85	16.0318
2151.79	178.477	2151.79	-10.1782
2154.74	165.441	2154.74	13.4266
2157.69	171.965	2157.69	2.82506
2160.63	214.019	2160.63	1.94499
2163.58	192.811	2163.58	-6.31321
2166.52	194.143	2166.52	-0.0518932
2169.47	188.767	2169.47	3.74222
2172.41	198.222	2172.41	4.39288
2175.35	196.667	2175.35	-6.0827
2178.29	205.092	2178.29	41.3834
2181.22	177.409	2181.22	-1.29702
2184.16	215.83	2184.16	-7.10056
2187.1	199.007	2187.1	36.1997
2190.03	192.137	2190.03	-11.0976
2192.97	232.483	2192.97	-32.441
2195.9	203.309	2195.9	20.5402
2198.83	221.342	2198.83	3.90421
2201.76	195.015	2201.76	-1.83912
2204.69	202.775	2204.69	25.3583
2207.62	217.397	2207.62	28.1684
2210.55	219.821	2210.55	2.72834
2213.47	198.252	2213.47	47.0468
2216.4	198.578	2216.4	-8.37785
2219.33	213.648	2219.33	34.3483
2222.25	188.191	2222.25	-8.011
2225.17	212.903	2225.17	-4.05754
2228.09	176.789	2228.09	-9.01729
2231.01	207.074	2231.01	-9.14735
2233.93	191.569	2233.93	29.3773
2236.85	213.785	2236.85	-4.6442
2239.77	194.61	2239.77	-23.908
2242.68	197.634	2242.68	7.73481
2245.6	212.146	2245.6	14.5905
2248.51	214.247	2248.51	13.8438
2251.43	211.677	2251.43	1.89093
2254.34	196.942	2254.34	-0.442241
2257.25	195.514	2257.25	-1.68873
2260.16	204.48	2260.16	56.2965
2263.07	204.113	2263.07	-12.2065
2265.98	204.728	2265.98	-10.2868
2268.88	190.489	2268.88	19.7945
2271.79	219.351	2271.79	23.0567
2274.69	238.962	2274.69	34.8815
2277.6	196.104	2277.6	35.6591
2280.5	228.977	2280.5	2.95223
2283.4	174.051	2283.4	18.0552
2286.3	213.688	2286.3	25.8258
2289.2	233.8	2289.2	-7.58792
2292.1	222.296	2292.1	0.744119
2294.99	216.223	2294.99	28.6657
2297.89	221.495	2297.89	18.891
2300.79	207.833	2300.79	31.8721
2303.68	244.511	2303.68	-0.780268
2306.57	213.572	2306.57	11.0841
2309.47	227.477	2309.47	6.86712
2312.36	209.817	2312.36	15.0537
2315.25	184.398	2315.25	-2.63796
2318.14	225.278	2318.14	16.1529
2321.03	207.453	2321.03	26.2825
2323.91	207.9	2323.91	-3.23338
2326.8	241.208	2326.8	39.6555
2329.68	236.718	2329.68	11.7408
2332.57	262.259	2332.57	-15.3831
2335.45	233.345	2335.45	18.6024
2338.33	202.421	2338.33	-14.5144
2341.21	232.654	2341.21	54.3184
2344.09	212.184	2344.09	-24.9522
2346.97	236.425	2346.97	-10.8613
2349.85	194.371	2349.85	-15.5068
2352.73	181.479	2352.73	-3.74274
2355.6	209.248	2355.6	35.9469
2358.48	222.368	2358.48	3.869
2361.35	221.831	2361.35	-10.8623
2364.22	225.132	2364.22	18.7188
2367.1	242.699	2367.1	25.9106
2369.97	238.142	2369.97	-24.3602
2372.84	226.888	2372.84	-6.69846
2375.7	226.168	2375.7	-1.49132
2378.57	217.876	2378.57	6.53442
2381.44	226.58	2381.44	-2.5644
2384.3	224.934	2384.3	16.7182
2387.17	238.471	2387.17	-22.0657
2390.03	221.937	2390.03	-2.64511
2392.89	227.939	2392.89	27.0079
2395.75	269.264	2395.75	18.2293
2398.62	244.544	2398.62	-0.512765
2401.47	228.358	2401.47	24.5655
2404.33	248.458	2404.33	26.5282
2407.19	231.562	2407.19	21.2223
2410.05	237.886	2410.05	-16.3912
2412.9	220.233	2412.9	33.1336
2415.76	252.563	2415.76	8.6509
2418.61	236.022	2418.61	6.6135
2421.46	254.72	2421.46	32.4514
2424.31	248.565	2424.31	36.2978
2427.16	221.995	2427.16	-1.58861
2430.01	257.715	2430.01	-0.46356
2432.86	268.491	2432.86	-9.46924
2435.71	270.028	2435.71	-10.0346
2438.56	248.204	2438.56	6.31034
2441.4	217.991	2441.4	8.90753
2444.24	249.742	2444.24	12.3821
2447.09	225.926	2447.09	-13.4091
2449.93	285.408	2449.93	23.218
2452.77	255.842	2452.77	36.2773
2455.61	271.861	2455.61	11.2199
2458.45	278.364	2458.45	14.6568
2461.29	270.418	2461.29	38.1228
2464.13	237.395	2464.13	-22.9499
2466.96	276.47	2466.96	3.35567
2469.8	247.122	2469.8	49.0134
2472.63	249.498	2472.63	26.0703
2475.46	237.249	2475.46	8.70952
2478.3	254.973	2478.3	14.5041
2481.13	216.385	2481.13	15.3594
2483.96	258.238	2483.96	-26.6319
2486.79	262.162	2486.79	31.2569
2489.62	258.242	2489.62	14.287
2492.44	279.519	2492.44	-3.70084
2495.27	279.35	2495.27	44.1864
2498.09	294.564	2498.09	18.1949
2500.92	268.974	2500.92	6.63245
2503.74	273.311	2503.74	22.9992
2506.56	283.37	2506.56	-1.23399
2509.38	265.371	2509.38	16.8009
2512.2	294.339	2512.2	11.5959
2515.03	282.949	2515.03	-7.95903
2517.84	300.156	2517.84	23.9952
2520.66	269.716	2520.66	12.0024
2523.48	303.816	2523.48	6.68771
2526.29	263.129	2526.29	31.5432
2529.1	287.542	2529.1	1.68368
2531.92	274.302	2531.92	13.2111
2534.73	274.234	2534.73	0.421691
2537.54	290.921	2537.54	50.9573
2540.35	271.394	2540.35	22.447
2543.16	280.648	2543.16	34.7866
2545.97	303.68	2545.97	25.9282
2548.78	277.07	2548.78	-10.3501
2551.58	287.324	2551.58	25.9887
2554.39	265.675	2554.39	38.5333
2557.19	306.095	2557.19	3.68507
2560	270.071	2560	17.2757
2562.8	275.11	2562.8	57.2544
2565.6	310.957	2565.6	17.3331
2568.4	251.714	2568.4	11.1087
2571.2	297.643	2571.2	-1.30362
2574	302.919	2574	27.093
2576.8	294.724	2576.8	-16.7525
2579.59	270.302	2579.59	5.44714
2582.39	298.33	2582.39	12.2955
2585.18	278.596	2585.18	-26.8139
2587.98	309.59	2587.98	4.69433
2590.77	272.745	2590.77	20.9157
2593.56	302.092	2593.56	-16.297
2596.35	306.994	2596.35	10.8953
2599.14	288.24	2599.14	-7.34256
2601.93	288.622	2601.93	12.6755
2604.72	325.475	2604.72	-24.6885
2607.5	290.312	2607.5	-0.0723906
2610.29	287.036	2610.29	8.13843
2613.07	295.524	2613.07	-2.06665
2615.86	294.008	2615.86	39.9689
2618.64	316.256	2618.64	3.17063
2621.42	298.166	2621.42	1.16325
2624.2	287.253	2624.2	-17.5122
2626.98	315.787	2626.98	-2.25481
2629.76	293.867	2629.76	21.3105
2632.54	322.403	2632.54	22.7897
2635.31	327.943	2635.31	33.412
2638.09	312.3	2638.09	-12.051
2640.86	325.08	2640.86	20.5081
2643.64	313.925	2643.64	8.00977
2646.41	320.138	2646.41	14.7156
2649.18	308.87	2649.18	-9.80559
2651.96	303.088	2651.96	-27.8992
2654.72	271.655	2654.72	-5.7594
2657.49	325.186	2657.49	8.95402
2660.26	293.699	2660.26	17.2033
2663.03	303.258	2663.03	7.1825
2665.8	333.663	2665.8	3.52458
2668.56	315.831	2668.56	2.57282
2671.33	313.433	2671.33	-4.74233
2674.09	342.676	2674.09	-8.42732
2676.85	313.166	2676.85	0.552578
2679.61	349.528	2679.61	-22.9276
2682.37	364.182	2682.37	36.4091
2685.13	307.872	2685.13	-8.59038
2687.89	336.928	2687.89	-13.9659
2690.65	334.614	2690.65	-4.08353
2693.4	328.775	2693.4	-0.450938
2696.16	322.103	2696.16	28.1953
2698.91	350.249	2698.91	3.33866
2701.67	340.102	2701.67	3.50867
2704.42	334.48	2704.42	2.83787
2707.17	349.359	2707.17	1.31701
2709.92	341.203	2709.92	8.75305
2712.67	374.732	2712.67	-6.95897
2715.42	318.826	2715.42	-20.6811
2718.17	373.145	2718.17	-5.02226
2720.92	337.811	2720.92	-6.18053
2723.66	360.329	2723.66	31.8625
2726.41	360.72	2726.41	-18.1159
2729.15	354.025	2729.15	10.297
2731.89	358.961	2731.89	11.1309
2734.64	336.213	2734.64	18.2433
2737.38	388.657	2737.38	28.9851
2740.12	364.147	2740.12	8.38186
2742.86	357.519	2742.86	-2.41448
2745.59	358.026	2745.59	37.9976
2748.33	395.432	2748.33	-16.0878
2751.07	356.321	2751.07	28.9368
2753.8	357.673	2753.8	5.37179
2756.54	360.018	2756.54	9.85034
2759.27	380.469	2759.27	-11.9487
2762.01	381.949	2762.01	-16.5591
2764.74	385.2	2764.74	-25.7642
2767.47	374.759	2767.47	-9.56216
2770.2	384.272	2770.2	28.4908
2772.93	380.982	2772.93	11.8839
2775.65	394.044	2775.65	4.3203
2778.38	363.241	2778.38	-1.47961
2781.11	361.544	2781.11	-13.7384
2783.83	406.343	2783.83	-4.14287
2786.56	375.2	2786.56	18.1233
2789.28	372.41	2789.28	-5.22595
2792	415.2	2792	-3.05017
2794.72	401.366	2794.72	0.0107174
2797.44	368.271	2797.44	-22.5464
2800.16	381.663	2800.16	9.57264
2802.88	398.525	2802.88	17.8677
2805.6	366.231	2805.6	20.661
2808.31	409.252	2808.31	-10.1992
2811.03	387.784	2811.03	-0.213797
2813.75	403.523	2813.75	16.1097
2816.46	399.404	2816.46	8.03486
2819.17	365.593	2819.17	1.84416
2821.88	377.744	2821.88	3.71355
2824.59	378.033	2824.59	0.086164
2827.3	390.005	2827.3	3.6619
2830.01	407.324	2830.01	-3.53823
2832.72	388.765	2832.72	-9.81418
2835.43	416.779	2835.43	2.71702
2838.13	393.815	2838.13	-15.1481
2840.84	414.661	2840.84	13.4416
2843.54	423.02	2843.54	1.01185
2846.25	398.524	2846.25	-9.55716
2848.95	420.409	2848.95	5.74052
2851.65	416.606	2851.65	-2.90153
2854.35	411.066	2854.35	24.8887
2857.05	431.247	2857.05	9.15603
2859.75	453.135	2859.75	-4.81035
2862.45	404.922	2862.45	-31.2015
2865.14	446.637	2865.14	-13.9328
2867.84	434.385	2867.84	17.5776
2870.54	439.947	2870.54	13.6902
2873.23	441.218	2873.23	6.32964
2875.92	414.11	2875.92	0.764362
2878.61	458.089	2878.61	6.73837
2881.31	445.961	2881.31	1.09211
2884	455.218	2884	-14.3513
2886.69	384.491	2886.69	22.0616
2889.37	439.434	2889.37	-1.33363
2892.06	392.556	2892.06	31.5429
2894.75	445.874	2894.75	44.8257
2897.43	477.815	2897.43	18.6974
2900.12	459.587	2900.12	-3.00212
2902.8	480.868	2902.8	-15.7687
2905.49	474.316	2905.49	17.3374
2908.17	464.152	2908.17	13.5854
2910.85	443.986	2910.85	17.9148
2913.53	465.262	2913.53	-9.4064
2916.21	460.386	2916.21	12.0637
2918.89	495.264	2918.89	25.3902
2921.56	478.691	2921.56	-11.9454
2924.24	490.157	2924.24	44.9978
2926.91	461.674	2926.91	4.83893
2929.59	464.015	2929.59	10.8877
2932.26	463.47	2932.26	53.4288
2934.94	481.896	2934.94	5.65946
2937.61	459.164	2937.61	4.23415
2940.28	465.409	2940.28	12.7322
2942.95	488.841	2942.95	25.7166
2945.62	473.191	2945.62	25.9874
2948.29	505.696	2948.29	34.4066
2950.95	482.588	2950.95	34.5598
2953.62	490.433	2953.62	22.9308
2956.28	462.804	2956.28	8.55679
2958.95	469.579	2958.95	18.6345
2961.61	491.64	2961.61	17.7723
2964.28	491.852	2964.28	29.5228
2966.94	514.54	2966.94	12.2993
2969.6	506.455	2969.6	-16.6108
2972.26	467.804	2972.26	17.5485
2974.92	472.591	2974.92	35.5441
2977.57	496.82	2977.57	-13.9382
2980.23	494.034	2980.23	19.9732
2982.89	469.758	2982.89	-6.12708
2985.54	528.433	2985.54	17.7737
2988.2	479.211	2988.2	35.3192
2990.85	511.789	2990.85	27.0427
2993.51	530.939	2993.51	-26.3242
2996.16	492.545	2996.16	23.812
2998.81	513.155	2998.81	46.3035
3001.46	540.851	3001.46	-6.73567
3004.11	517.609	3004.11	6.17549
3006.75	521.569	3006.75	-1.07039
3009.4	521.149	3009.4	-25.7086
3012.05	527.669	3012.05	-1.54858
3014.69	518.59	3014.69	-24.3186
3017.34	487.978	3017.34	22.2611
3019.98	524.869	3019.98	-21.1364
3022.62	524.578	3022.62	50.2314
3025.27	498.539	3025.27	6.9927
3027.91	536.147	3027.91	10.285
3030.55	529.963	3030.55	15.2854
3033.18	543.482	3033.18	10.0238
3035.82	547.573	3035.82	25.2566
3038.46	570.344	3038.46	5.51361
3041.1	552.286	3041.1	28.3488
3043.73	515.684	3043.73	11.2598
3046.37	547.85	3046.37	6.95819
3049	568.971	3049	10.3004
3051.63	536.883	3051.63	6.89465
3054.26	541.175	3054.26	38.922
3056.89	591.809	3056.89	13.6414
3059.53	561.64	3059.53	-31.7329
3062.15	563.5	3062.15	-0.562818
3064.78	571.27	3064.78	-3.00143
3067.41	595.834	3067.41	26.4309
3070.04	566.81	3070.04	-1.94589
3072.66	568.835	3072.66	12.408
3075.29	560.87	3075.29	10.04
3077.91	593.056	3077.91	-3.16544
3080.53	579.333	3080.53	18.724
3083.15	557.331	3083.15	-16.1269
3085.78	582.927	3085.78	-12.5646
3088.4	563.535	3088.4	16.853
3091.01	611.719	3091.01	12.9372
3093.63	570.811	3093.63	-8.43982
3096.25	587.511	3096.25	5.22486
3098.87	625.94	3098.87	26.4131
3101.48	566.05	3101.48	36.7847
3104.1	556.286	3104.1	10.524
3106.71	584.946	3106.71	25.1436
3109.33	570.358	3109.33	-1.91313
3111.94	602.623	3111.94	-20.6307
3114.55	615.71	3114.55	10.8111
3117.16	591.982	3117.16	18.0272
3119.77	630.982	3119.77	20.1917
3122.38	633.883	3122.38	23.9963
3124.98	627.189	3124.98	27.654
3127.59	608.632	3127.59	37.965
3130.2	592.819	3130.2	3.09401
3132.8	617.378	3132.8	23.607
3135.41	603.74	3135.41	16.597
3138.01	604.949	3138.01	-2.29405
3140.61	590.18	3140.61	18.3018
3143.21	664.51	3143.21	14.5064
3145.81	622.792	3145.81	-1.07322
3148.41	637.432	3148.41	4.3739
3151.01	625.125	3151.01	6.4527
3153.61	644.83	3153.61	27.9161
3156.21	629.973	3156.21	19.88
3158.8	634.491	3158.8	36.2934
3161.4	635.595	3161.4	5.43423
3163.99	621.444	3163.99	9.99139
3166.59	667.163	3166.59	11.9849
3169.18	653.677	3169.18	17.3195
3171.77	632.485	3171.77	45.4113
3174.36	636.564	3174.36	17.7432
3176.95	685.315	3176.95	12.0101
3179.54	685.822	3179.54	6.23698
3182.13	711.506	3182.13	-2.09834
3184.72	663.756	3184.72	8.07315
3187.3	686.732	3187.3	-13.7736
3189.89	702.861	3189.89	5.59118
3192.47	691.014	3192.47	19.7976
3195.06	700.09	3195.06	28.9074
3197.64	690.567	3197.64	21.1897
3200.22	685.978	3200.22	17.6333
3202.8	649.676	3202.8	-12.6119
3205.38	696.713	3205.38	27.1619
3207.96	690.383	3207.96	0.31186
3210.54	665.716	3210.54	-23.1563
3213.12	698.94	3213.12	21.2684
3215.7	664.328	3215.7	24.2177
3218.27	652.083	3218.27	3.266
3220.85	704.084	3220.85	7.08755
3223.42	712.979	3223.42	3.43281
3226	706.296	3226	-10.0179
3228.57	720.869	3228.57	19.0049
3231.14	687.399	3231.14	8.02783
3233.71	689.016	3233.71	26.3258
3236.28	741.669	3236.28	38.8766
3238.85	732.737	3238.85	20.6863
3241.42	685.258	3241.42	29.2085
3243.99	679.229	3243.99	-16.9516
3246.55	735.006	3246.55	13.3421
3249.12	686.422	3249.12	10.6706
3251.68	711.759	3251.68	-7.17718
3254.25	665.963	3254.25	13.4276
3256.81	700.201	3256.81	14.8298
3259.37	744.063	3259.37	2.70983
3261.93	751.328	3261.93	29.6925
3264.49	723.542	3264.49	15.2208
3267.05	771.1	3267.05	-3.05761
3269.61	744.822	3269.61	-6.96471
3272.17	745.772	3272.17	12.2503
3274.73	752.455	3274.73	19.5742
3277.28	780.029	3277.28	0.656765
3279.84	767.971	3279.84	1.6952
3282.39	750.515	3282.39	10.772
3284.94	723.595	3284.94	15.1191
3287.5	747.161	3287.5	7.49664
3290.05	724.383	3290.05	11.1031
3292.6	741.008	3292.6	2.69048
3295.15	777.941	3295.15	-2.51041
3297.7	732.002	3297.7	1.16427
3300.25	745.824	3300.25	-12.9196
3302.8	793.878	3302.8	9.44068
3305.34	761.754	3305.34	-1.40782
3307.89	754.793	3307.89	-13.1216
3310.43	785.46	3310.43	10.2576
3312.98	813.842	3312.98	11.6281
3315.52	769.196	3315.52	14.6281
3318.06	788.514	3318.06	-23.5816
3320.61	773.173	3320.61	3.24227
3323.15	768.463	3323.15	-21.9927
3325.69	836.712	3325.69	-8.36409
3328.22	831.972	3328.22	-0.528583
3330.76	799.579	3330.76	27.3106
3333.3	856.314	3333.3	2.58586
3335.83	777.528	3335.83	-3.86953
3338.37	834.131	3338.37	9.72104
3340.91	747.952	3340.91	24.955
3343.44	790.74	3343.44	-2.71824
3345.97	781.251	3345.97	16.5845
3348.5	798.478	3348.5	17.3301
3351.04	813.832	3351.04	13.7972
3353.57	831.458	3353.57	-15.0685
3356.1	796.641	3356.1	14.0449
3358.63	848.156	3358.63	15.288
3361.15	827.997	3361.15	1.34392
3363.68	819.495	3363.68	18.416
3366.21	816.636	3366.21	3.53223
3368.73	903.858	3368.73	-7.19943
3371.26	888.754	3371.26	11.2532
3373.78	822.731	3373.78	-31.2204
3376.3	885.595	3376.3	7.8551
3378.82	856.891	3378.82	7.74852
3381.34	891.03	3381.34	-13.0704
3383.87	868.718	3383.87	16.4303
3386.39	889.032	3386.39	-5.26624
3388.9	903.341	3388.9	34.5478
3391.42	888.94	3391.42	-27.9704
3393.94	885.512	3393.94	15.5356
3396.45	884.797	3396.45	-3.61949
3398.97	863.331	3398.97	-3.22485
3401.48	908.23	3401.48	-15.6817

## Sheet: Figure 2f
Percentage of GR population (%)
	GR+	GR–
Replicate1	79.8077	3
Replicate2	80.9091	4
Replicate3	100	1.88679

## Sheet: Figure 2h
NADPH/NADP+ Ratio
Replicate1	1.55226	light
Replicate2	1.79482	light
Replicate3	1.81761	light
Replicate1	0.505181	dark
Replicate2	0.588798	dark
Replicate3	0.469683	dark
NADH/NAD+ Ratio
Replicate1	0.991844	light
Replicate2	1.0101	light
Replicate3	0.976823	light
Replicate1	0.75038	dark
Replicate2	0.640675	dark
Replicate3	0.716676	dark

## Sheet: Figure 3a
D2O experiment (C–D and C–H)
Wavenumber	Intensity
	Light CO2	Light no CO2	Dark CO2	Dark no CO2
1799.42	4.66104	2.04321	2.33105	2.74982
1802.5	2.80458	2.72861	3.12047	1.6291
1805.57	2.61133	2.12935	3.78617	3.26375
1808.65	4.96513	2.68806	2.98921	3.51839
1811.72	3.57954	2.39718	2.87117	2.6132
1814.79	4.69887	2.39838	3.53503	3.32967
1817.86	4.69192	2.55973	3.54616	3.12938
1820.93	4.63963	2.57945	4.1897	2.82743
1824	5.21575	2.84956	4.08976	2.91613
1827.07	4.46375	2.75388	3.04977	3.24723
1830.14	4.77962	2.50099	3.44828	2.16385
1833.2	5.24739	2.11147	3.07822	2.89368
1836.26	2.97036	2.38463	2.39573	2.94776
1839.32	5.26258	2.59249	3.55367	3.40782
1842.39	3.26697	3.14021	2.21023	3.11292
1845.45	6.62448	2.94723	2.91394	2.71997
1848.51	6.07762	2.59246	3.06807	2.6352
1851.57	5.38894	3.06527	3.26095	3.55415
1854.62	3.73056	2.66873	2.71466	3.76615
1857.68	5.57478	2.98741	3.07652	3.10931
1860.73	5.30736	3.28511	3.44986	4.10747
1863.79	7.64906	3.31043	3.62014	4.89771
1866.84	4.86206	3.78137	4.02391	5.17108
1869.89	5.48363	4.12706	4.28672	5.39941
1872.94	6.77618	4.34398	4.52432	4.83572
1875.99	7.39011	4.13447	4.3102	6.04962
1879.04	7.09994	4.28301	4.28589	5.88313
1882.08	6.06797	3.7593	4.04771	5.24963
1885.13	5.40786	4.03	3.78305	3.9652
1888.17	6.73045	3.29639	2.81733	4.36873
1891.22	7.27966	3.69304	3.1084	3.6295
1894.26	4.16345	2.93509	2.83515	3.30676
1897.3	3.19532	3.18813	3.15429	3.92367
1900.34	3.67394	3.52194	2.94035	3.12737
1903.38	4.12216	3.16049	3.06992	3.77497
1906.42	4.83116	3.67521	2.65086	3.85848
1909.46	4.89138	3.20097	2.48951	4.4243
1912.49	5.10815	3.67161	2.98194	4.43615
1915.53	5.60012	3.3524	3.00834	4.1981
1918.56	6.38965	3.30441	2.53224	4.42414
1921.59	6.1927	3.44205	3.34344	4.18226
1924.62	4.64771	3.31109	2.87376	4.47244
1927.65	5.73839	3.31605	2.66116	3.72561
1930.68	4.05968	3.12823	2.83864	3.587
1933.71	3.73209	3.19139	3.01726	3.85574
1936.74	4.78475	2.95054	2.8686	4.22377
1939.76	5.79145	3.50938	3.01401	4.60588
1942.79	4.54873	2.93733	2.38614	4.12383
1945.81	3.70467	3.54572	3.36419	3.63979
1948.83	5.85021	2.81935	3.04954	3.98797
1951.86	4.84734	3.57757	3.20166	5.32776
1954.88	4.3167	3.33801	3.80526	3.1005
1957.9	4.48263	3.54354	3.6525	4.89233
1960.91	4.71053	3.85559	3.83605	5.2604
1963.93	5.77965	4.05196	3.44329	3.75634
1966.95	6.26413	4.22603	3.32759	5.32523
1969.96	6.83384	3.55132	3.48691	5.06
1972.98	4.48043	3.52686	3.16846	4.27257
1975.99	6.74616	3.34651	3.46565	5.69822
1979	6.77891	3.28285	4.27672	5.03344
1982.01	4.06426	3.21111	3.38102	4.26044
1985.02	5.46361	3.19751	3.11616	4.78893
1988.03	2.93431	2.92994	3.02325	4.48213
1991.03	4.85143	2.81099	3.04728	3.75842
1994.04	4.30902	2.73404	3.50095	4.93371
1997.04	3.13883	3.10449	2.99032	3.22985
2000.05	5.93542	3.11762	3.76926	3.93462
2003.05	2.9609	2.84192	3.09757	2.84269
2006.05	4.41852	2.58244	3.41997	3.5876
2009.05	4.01656	2.82044	2.88891	2.83458
2012.05	2.97675	2.43665	3.16631	3.41998
2015.05	4.20491	2.74045	3.3094	2.74366
2018.05	4.16701	2.42177	3.02821	2.88944
2021.04	3.55874	2.65254	3.20265	3.02383
2024.04	4.61029	2.54199	3.29297	3.51428
2027.03	4.4308	2.98981	3.07409	2.08738
2030.03	4.33639	2.42754	2.65246	2.69998
2033.02	3.36994	2.81909	2.93689	1.64515
2036.01	2.29786	2.49056	2.47948	2.59434
2039	3.18381	2.60069	2.95205	2.64288
2041.99	3.51466	3.28076	3.84565	3.32426
2044.98	4.42622	3.6258	3.20127	3.48719
2047.96	4.35338	3.54621	3.2407	4.65744
2050.95	3.6682	3.63751	3.26617	4.02235
2053.93	3.71042	4.46643	3.72753	3.0664
2056.91	5.07762	4.58908	4.28589	4.93916
2059.9	8.03086	4.58123	3.75276	5.26601
2062.88	3.41516	4.44981	4.32122	5.6178
2065.86	2.95504	3.96946	3.55485	5.56472
2068.84	4.10164	3.95361	3.09237	3.80418
2071.81	4.53071	3.41616	3.35579	3.34964
2074.79	4.6417	3.37291	3.54554	3.68876
2077.77	4.06253	3.03359	2.51773	1.11395
2080.74	3.75721	3.26394	2.87996	1.84907
2083.71	3.91574	3.79997	3.37967	2.86153
2086.69	3.42215	3.29488	3.30745	2.73528
2089.66	3.00016	3.44605	2.99356	2.95071
2092.63	3.68856	3.72916	3.24586	3.1649
2095.6	5.92834	3.43502	3.19038	2.96041
2098.56	4.18317	3.24855	3.56935	3.91017
2101.53	2.05576	3.41172	3.17143	3.2121
2104.5	4.422	3.11063	3.65386	3.44306
2107.46	5.07065	3.2627	2.84729	3.20117
2110.43	3.13418	3.62017	3.35147	3.26338
2113.39	2.78091	3.48607	3.58058	4.35348
2116.35	4.24703	3.24547	2.96437	3.68332
2119.31	3.81906	3.34776	3.19426	3.66623
2122.27	2.87233	3.09294	3.59975	3.70702
2125.23	3.24828	3.32055	3.38695	1.57135
2128.19	5.07865	2.84591	2.96036	4.067
2131.14	3.77575	2.81439	3.10355	3.10012
2134.1	4.55004	2.67387	3.27616	2.51704
2137.05	4.9268	2.53067	3.08719	2.3005
2140.01	4.36365	3.10242	3.70032	3.75285
2142.96	2.90231	3.49581	3.89429	3.65057
2145.91	6.28474	3.14419	3.41021	4.26379
2148.86	4.47789	3.51531	3.31741	3.09093
2151.81	4.00348	2.86246	3.38057	2.70955
2154.75	3.36267	2.78061	3.1659	3.90209
2157.7	2.62445	2.15755	3.10374	2.93534
2160.65	3.45677	2.32511	2.81293	4.12115
2163.59	3.24123	2.16654	2.6658	2.4737
2166.54	3.03843	2.53924	2.72018	2.41774
2169.48	2.72604	2.17306	3.1394	3.73099
2172.42	4.11419	2.25675	3.03939	2.6472
2175.36	4.52703	2.13593	3.13897	4.21265
2178.3	1.98838	2.2616	3.63343	3.58253
2181.24	1.55993	2.52867	3.51041	2.60223
2184.17	3.66572	2.80662	3.39404	3.70568
2187.11	4.34608	2.70754	3.38078	3.81195
2190.05	4.75383	2.24359	3.64754	3.40585
2192.98	3.66531	2.77946	2.74609	3.44729
2195.91	3.77493	2.50174	2.78514	3.86623
2198.84	4.84065	2.52931	3.23496	4.11426
2201.78	5.55933	2.49302	3.17932	2.97559
2204.7	4.94491	3.21245	3.76796	5.2554
2207.63	3.93455	2.39153	3.77353	3.38535
2210.56	4.52779	2.38842	3.31687	3.62592
2213.49	4.99568	2.30747	3.05086	3.52494
2216.41	2.29677	2.52777	3.28843	3.03554
2219.34	4.22467	2.17467	3.55203	2.11281
2222.26	6.07238	2.42999	3.5873	3.50937
2225.18	4.95203	2.59679	3.2985	2.47799
2228.11	4.50237	2.58798	3.38935	3.82125
2231.03	2.83862	2.5667	3.60782	3.09119
2233.94	5.44164	2.96921	2.92491	3.61509
2236.86	5.93265	2.73734	3.27774	2.63355
2239.78	5.28441	2.49835	3.46706	3.66497
2242.7	6.06709	2.49912	3.05466	3.06401
2245.61	8.88228	2.23487	2.6203	3.16122
2248.53	7.40338	3.21946	3.49293	3.32445
2251.44	4.87615	2.19803	3.69436	1.89029
2254.35	5.79141	2.94835	2.98267	4.18597
2257.26	5.12504	2.20099	3.16353	4.24209
2260.17	5.1994	2.71696	3.54535	3.94699
2263.08	5.15216	2.47529	3.72151	3.21212
2265.99	6.31299	2.52241	3.34288	3.25444
2268.89	5.46608	2.32097	2.10552	2.67439
2271.8	7.09119	2.57904	2.85061	3.68167
2274.7	8.20273	2.91341	3.25968	3.58032
2277.61	6.59915	2.71211	3.04542	4.59769
2280.51	7.36418	2.57071	4.37382	3.52626
2283.41	7.76611	2.69369	3.47707	3.74313
2286.31	9.19256	2.65135	3.55162	3.70852
2289.21	9.71262	3.31503	4.15085	5.32268
2292.11	8.26508	2.26577	3.33856	5.60765
2295.01	8.8333	3.46227	3.38801	3.00552
2297.9	8.90082	2.32852	3.41627	2.82646
2300.8	7.29019	2.89215	3.27424	4.42774
2303.69	7.61622	2.69198	2.97084	4.26432
2306.59	6.19046	2.0545	2.82624	2.57874
2309.48	9.55056	2.45654	3.36159	2.57874
2312.37	8.7619	2.29872	2.79021	2.57874
2315.26	7.97331	1.59419	2.22052	3.00043
2318.15	9.2286	2.44289	2.85018	2.89501
2321.04	9.24614	2.24592	3.74939	3.55626
2323.93	8.10365	1.69259	3.51264	4.61408
2326.81	11.1651	3.22387	3.14352	3.8438
2329.7	12.6309	2.80482	3.14352	3.8438
2332.58	8.2027	2.71532	3.1953	3.8438
2335.46	10.7946	2.71532	3.03874	4.45828
2338.35	9.44313	3.02061	3.61745	3.52857
2341.23	8.23038	2.67425	3.03047	2.86695
2344.11	7.71313	2.65471	2.76669	3.01016
2346.99	9.57846	1.99718	2.35628	3.20122
2349.86	5.66532	2.33304	2.92422	2.81268
2352.74	7.20195	1.94236	3.16237	3.39191
2355.62	7.41374	2.56537	3.97414	4.27464
2358.49	4.42629	2.81818	3.23356	4.31868
2361.36	4.64469	2.41937	3.5929	3.71313
2364.24	5.5177	2.90847	3.12602	3.63711
2367.11	6.09311	2.35186	2.82877	4.13076
2369.98	6.02159	3.06943	3.70505	3.42164
2372.85	5.75912	2.75168	3.42339	3.32975
2375.72	3.36002	2.86003	3.47753	3.34768
2378.58	4.69848	2.66512	3.4169	3.5922
2381.45	5.37215	2.73756	3.10315	3.62684
2384.32	4.7559	2.43938	3.11602	4.06594
2387.18	3.61104	2.14417	3.6448	3.35358
2390.04	4.69702	2.74667	3.01984	4.05313
2392.91	2.51848	2.45429	2.94296	3.19734
2395.77	3.90136	2.82346	2.99836	2.85757
2398.63	3.52432	2.5655	2.29006	3.88285
2401.49	6.16185	2.32161	2.92514	3.51029
2404.35	3.00975	2.40095	2.82888	2.10354
2407.2	0.566405	2.91268	3.78564	3.17321
2410.06	4.12327	2.23009	2.85333	1.56162
2412.92	3.73887	2.28268	2.82752	2.69196
2415.77	3.01477	1.88259	2.98104	2.75259
2418.62	3.12582	2.36725	3.13634	2.51294
2421.48	3.20579	2.37173	2.34342	2.3475
2424.33	2.49335	2.28947	2.47059	2.70184
2427.18	3.64087	2.53196	4.13978	3.3613
2430.03	4.42159	3.05152	4.33313	3.05073
2432.88	5.30935	3.43412	3.14352	3.88356
2435.72	5.1927	3.83349	3.14352	3.63296
2438.57	6.1858	3.71599	3.81224	3.31669
2441.41	6.85078	3.46609	4.03151	3.31669
2444.26	3.74543	2.65649	4.17373	4.85268
2447.1	2.87485	2.5557	4.31546	4.1873
2449.94	1.90991	2.2864	4.45717	2.3126
2452.78	2.6215	2.22255	2.32133	2.98935
2455.62	5.14303	2.00218	2.59379	2.77434
2458.46	3.18179	2.27387	3.03084	2.41009
2461.3	4.92824	2.58545	3.28905	3.36256
2464.14	2.39408	2.5996	3.23195	2.48605
2466.97	3.29256	2.73123	2.79582	2.71188
2469.81	3.54971	2.29843	2.41352	4.15747
2472.65	3.60937	2.19801	3.67175	3.27915
2475.48	3.87253	2.40435	3.46577	3.03724
2478.31	3.41519	2.60874	2.56512	3.78263
2481.14	4.29704	2.79089	3.34401	3.0093
2483.97	5.08291	2.5223	2.86854	3.36048
2486.8	6.33316	2.51448	3.66652	3.25452
2489.63	4.70058	3.23589	2.72906	3.89852
2492.46	4.73648	2.42325	2.87677	2.15873
2495.28	3.91041	2.64068	2.9904	3.13304
2498.11	3.10603	2.94843	2.75463	4.54761
2500.93	2.68161	2.67726	3.28932	3.57559
2503.75	1.65744	2.26274	2.80057	3.77372
2506.58	5.28324	2.12182	3.76667	2.81662
2509.4	3.34878	2.36001	3.30293	3.73176
2512.22	4.81187	2.45397	2.85033	2.17338
2515.04	4.2584	2.68173	3.50978	4.22487
2517.85	3.67967	2.63956	3.49974	3.88449
2520.67	6.03037	3.67883	2.47391	3.80475
2523.49	2.36586	2.67205	2.99851	5.29843
2526.3	5.04814	2.97401	3.39588	3.01873
2529.12	2.11813	2.64951	2.81178	3.9117
2531.93	4.33928	2.64247	3.2861	3.15143
2534.74	4.15803	2.51729	3.28449	4.73822
2537.55	5.78418	3.48587	3.41393	4.82709
2540.36	4.20576	2.53267	3.05795	4.48264
2543.17	4.30047	2.74642	3.4815	2.95457
2545.98	4.20867	2.51902	2.92988	2.88755
2548.79	3.89825	2.39439	2.87706	3.47785
2551.59	5.16347	2.81889	3.08725	2.623
2554.4	3.4828	2.19415	2.79821	2.98809
2557.21	3.16935	2.31015	2.36526	3.19032
2560.01	5.32946	2.84961	2.70083	2.6965
2562.81	3.01035	2.64035	3.48431	4.10444
2565.61	3.55894	1.87878	2.70492	4.48093
2568.41	3.52488	2.57448	2.971	3.25342
2571.21	3.08959	2.27139	3.05096	3.18003
2574.01	5.15223	2.95243	2.76184	2.21679
2576.81	3.88827	2.24972	2.94429	3.03064
2579.6	4.87416	2.00584	3.29524	3.33279
2582.4	2.41002	2.28116	2.39559	1.95653
2585.19	3.91908	2.48144	3.3193	3.44733
2587.99	2.52046	2.36934	2.74417	2.92339
2590.78	3.15567	2.40948	2.60396	3.00509
2593.57	4.95742	2.91554	3.04683	3.81773
2596.36	4.30637	2.95937	2.751	4.16222
2599.15	4.78091	2.46762	3.31821	2.96159
2601.94	5.64091	2.65002	2.38218	3.0738
2604.73	1.75224	2.48837	3.11364	2.36669
2607.51	3.5075	2.82046	3.71964	4.45755
2610.3	5.53595	3.07833	2.77142	3.64004
2613.08	3.12056	2.81446	2.82598	2.36895
2615.87	3.68448	3.41521	3.53864	2.38736
2618.65	5.03016	2.91436	3.50202	3.58755
2621.43	4.95649	2.63126	3.50733	3.51158
2624.21	4.18263	2.95749	4.09567	4.18128
2626.99	4.282	3.07914	3.25872	4.46098
2629.77	4.90129	2.94548	3.00662	3.5067
2632.55	2.05099	2.83792	3.26758	2.78937
2635.33	4.58008	2.40734	2.98429	3.76302
2638.1	2.34476	2.68762	3.69865	3.40556
2640.88	4.10762	2.76682	3.07235	2.17782
2643.65	3.08157	2.61781	3.27923	3.08677
2646.42	5.77356	2.82708	3.55485	2.9977
2649.2	3.22618	2.66775	3.20264	4.10397
2651.97	4.11716	3.14757	3.60323	4.18812
2654.74	4.82618	3.02807	3.36535	4.19138
2657.51	4.1054	3.24453	4.1413	3.19637
2660.27	4.15443	3.32414	3.69723	4.07764
2663.04	6.61023	3.47112	3.97654	3.70169
2665.81	6.61598	3.97833	4.52068	4.37808
2668.57	5.13374	3.50376	4.12003	3.37902
2671.34	5.90401	3.80061	4.1558	4.06248
2674.1	4.33022	3.60378	4.29302	4.55313
2676.86	3.92854	4.13027	4.45872	4.76808
2679.62	5.80522	3.65452	4.37672	5.08211
2682.39	6.84297	3.75676	5.02896	4.03065
2685.14	5.15702	3.8848	4.32083	5.11716
2687.9	6.10048	3.97895	4.12248	4.82743
2690.66	4.0502	3.8103	4.19067	4.28478
2693.42	5.43902	4.4448	4.43492	4.815
2696.17	3.81209	3.93179	5.52563	5.07032
2698.93	6.38707	4.60459	5.42764	4.52946
2701.68	8.19712	4.43011	4.93641	4.91335
2704.43	7.5675	5.04802	5.76551	5.0434
2707.19	7.51894	5.53148	6.11693	5.73043
2709.94	7.11067	5.89838	6.70322	6.81055
2712.69	9.47436	5.43808	6.63717	5.90767
2715.43	5.41847	4.7151	5.20722	5.10311
2718.18	6.29355	5.71286	6.24573	6.45755
2720.93	7.81279	5.58341	6.92661	6.36326
2723.68	7.67851	5.98227	6.49109	5.70468
2726.42	6.45992	5.76064	6.77439	5.84572
2729.16	8.4846	6.23525	6.26841	5.64332
2731.91	5.79694	5.47622	6.76747	5.69173
2734.65	5.96395	5.89671	6.27477	5.38212
2737.39	5.05446	4.91229	5.8659	4.27747
2740.13	5.95814	5.62086	6.96683	6.28275
2742.87	6.37724	5.41381	6.07437	4.84789
2745.61	6.05067	5.69122	6.17703	4.93363
2748.34	5.42886	5.26951	6.14178	4.96777
2751.08	6.22336	5.30186	5.48462	4.7678
2753.82	6.62211	4.78448	6.29706	3.62019
2756.55	5.73416	4.79522	5.84572	5.06028
2759.29	5.40892	4.82518	5.59637	4.34887
2762.02	4.49403	4.58492	5.39287	4.72457
2764.75	5.28469	4.61462	5.00148	4.58397
2767.48	5.69837	4.42914	4.88981	3.54389
2770.21	5.76395	4.26771	4.59883	4.12774
2772.94	3.72008	4.25238	4.62886	3.49843
2775.67	6.18976	3.75744	4.62875	3.10132
2778.39	1.9809	3.91318	4.62026	4.37831
2781.12	2.72868	3.41436	4.07724	2.44481
2783.84	3.74727	3.11307	4.10023	2.35514
2786.57	3.74755	3.22874	5.2026	3.45363
2789.29	5.38988	3.44626	4.65239	3.71663
2792.01	3.79515	3.41427	4.4566	2.84746
2794.73	4.48216	3.55386	4.12536	2.11044
2797.46	5.11587	3.50407	4.41474	2.90843
2800.17	5.21996	3.84193	4.45471	2.00609
2802.89	2.05902	4.04304	4.695	2.64232
2805.61	5.42566	3.83229	5.59972	2.3862
2808.33	5.54295	4.42877	5.14676	3.22542
2811.04	3.30725	4.29091	5.75756	3.06111
2813.76	4.98404	4.84624	5.65419	4.89312
2816.47	5.41938	5.01332	6.01552	4.12959
2819.18	4.94901	5.02001	5.77208	4.44945
2821.9	8.43312	5.28181	6.37996	5.02278
2824.61	6.94835	5.86419	7.08116	4.78956
2827.32	6.49923	6.39803	7.36635	6.63728
2830.03	6.11759	6.59184	8.4987	6.76632
2832.73	6.23699	7.89669	8.80404	6.71193
2835.44	10.9943	8.56508	10.0298	7.88895
2838.15	9.88006	9.75472	11.271	9.59397
2840.85	14.3066	11.9967	12.9134	12.9974
2843.56	15.4181	14.6679	15.3813	17.9601
2846.26	19.4782	17.0547	19.3622	22.0729
2848.96	20.9189	20.6063	22.6615	24.7113
2851.66	23.1396	22.8279	24.811	27.4408
2854.36	22.9272	24.5077	26.5432	28.5002
2857.06	26.782	25.9904	28.9958	28.5836
2859.76	28.4678	28.2112	30.5845	32.3008
2862.46	31.1809	31.1014	34.023	34.9088
2865.16	35.7397	34.9699	37.458	37.932
2867.85	42.5862	38.6814	42.1996	42.1946
2870.55	43.4787	41.9789	44.663	45.3728
2873.24	47.2621	44.8355	46.8941	47.9368
2875.93	46.304	45.8023	49.5919	50.256
2878.63	47.8814	47.1657	49.0712	50.9669
2881.32	48.2439	47.2341	49.2511	52.5472
2884.01	49.885	47.2466	49.2109	51.6033
2886.7	51.4173	48.2555	50.7349	53.9116
2889.39	48.8887	48.794	52.144	55.6021
2892.07	51.9239	50.2079	51.8329	55.3367
2894.76	56.8999	50.6869	53.8785	55.6209
2897.45	53.1246	52.4189	55.5056	56.8573
2900.13	56.3702	53.8425	57.0434	58.4891
2902.81	54.8335	55.1083	59.2631	59.3903
2905.5	58.6774	58.2358	61.5524	62.7699
2908.18	62.9076	62.4125	64.9064	64.732
2910.86	67.7476	65.3399	68.6809	67.2491
2913.54	70.2211	69.5371	73.308	72.5193
2916.22	77.0936	73.5876	76.2392	76.4755
2918.9	76.5022	77.4689	79.7082	80.7237
2921.58	84.1444	82.9818	85.5862	84.2507
2924.25	88.4787	87.234	89.0517	87.984
2926.93	92.6135	90.9739	93.3685	92.6919
2929.6	94.7224	95.8123	96.4428	94.8327
2932.27	100	98.4318	99.5546	99.2692
2934.95	97.8818	100	100	99.7856
2937.62	98.1836	97.9569	98.5956	100
2940.29	94.413	93.2466	93.9396	94.5558
2942.96	87.9277	86.2967	86.1765	87.9805
2945.63	79.9988	79.6399	80.3871	82.7679
2948.3	72.9334	73.6357	74.6352	75.3503
2950.97	67.5281	69.8246	69.6062	72.2329
2953.63	66.4283	66.3168	66.7087	70.259
2956.3	65.3655	64.9463	64.6727	67.3213
2958.96	62.439	64.0596	64.7293	66.5701
2961.62	61.6261	61.6136	61.4953	64.8486
2964.29	60.5022	60.8128	60.2207	64.8073
2966.95	61.6247	58.8573	58.9164	62.0432
2969.61	55.739	56.8372	57.2491	59.7941
2972.27	55.0493	54.2779	55.3384	57.8055
2974.93	52.8716	53.1285	53.3222	53.3369
2977.59	52.4731	50.5754	50.5308	51.3708
2980.24	50.8918	48.6144	49.0208	49.5804
2982.9	47.3242	46.7163	46.3853	46.7416
2985.56	45.1829	44.0054	44.0809	45.3385
2988.21	41.3172	41.8544	40.6214	41.2426
2990.86	40.6973	37.9691	37.8493	37.3658
2993.52	35.497	34.5886	33.7753	33.8873
2996.17	33.7299	31.6568	31.0928	30.9258
2998.82	29.6122	28.757	28.169	27.9607
3001.47	25.4086	24.9995	25.1675	24.8912
3004.12	23.6009	22.8174	22.7211	22.1375
3006.77	22.5288	19.6875	20.233	18.7813
3009.41	16.5518	16.9132	17.0489	18.1359
3012.06	17.1276	15.6649	15.2841	14.7312
3014.7	13.6271	13.6933	13.9202	13.5788
3017.35	13.4831	12.231	12.7655	12.2363
3019.99	11.9858	10.6863	11.0537	10.5117
3022.64	9.5763	9.64166	9.98376	9.95204
3025.28	8.98458	8.92783	9.59679	8.50355
3027.92	7.73966	8.20853	8.93713	8.0933
3030.56	7.72214	8.34316	9.33277	8.80067
3033.2	9.4779	8.2847	9.48669	7.84894
3035.83	8.18872	8.04245	8.42406	7.61646
3038.47	8.29114	8.73002	8.38643	9.93857
3041.11	9.53656	7.84741	7.95028	6.74524
3043.74	9.66933	7.50719	8.67129	7.75103
3046.38	8.70708	7.90557	8.91329	6.88887
3049.01	10.9108	8.25768	9.04842	8.73354
3051.64	9.71422	8.94041	9.84093	7.9883
3054.28	10.2064	9.22983	9.96051	9.29695
3056.91	12.0643	9.84538	10.6163	10.4298
3059.54	12.1803	10.2254	10.7241	9.80547
3062.17	11.7926	9.15795	10.3138	9.13051
3064.79	12.542	8.39595	9.45288	8.42195
3067.42	9.19217	7.54614	8.43549	6.88744
3070.05	6.61033	6.61824	7.25143	6.62158
3072.67	7.88364	5.77289	6.64462	5.91098
3075.3	7.71091	5.20797	5.33069	4.43343
3077.92	3.71479	4.10134	4.8841	3.6502
3080.55	5.01346	3.9727	4.23109	4.16431
3083.17	5.64068	3.93508	3.93943	3.0864
3085.79	5.24464	3.6225	3.69213	3.25481
3088.41	5.24437	3.55624	2.85889	2.17841
3091.03	6.79817	2.62679	2.87354	3.27158
3093.64	3.70774	3.25928	3.31609	2.9805
3096.26	6.45763	2.94611	3.99951	2.48994
3098.88	5.58912	2.3871	3.18498	2.67077
3101.5	2.00435	2.61709	2.76518	2.4964
3104.11	3.77517	3.21375	2.09068	2.76893
3106.72	3.62557	2.3813	3.28095	3.05847
3109.34	4.03939	2.30066	3.10223	2.15464
3111.95	6.72113	2.36751	3.18923	2.76706
3114.56	2.60466	2.5507	3.06124	3.67306
3117.17	3.08348	3.18546	2.96227	3.55658
3119.78	3.19881	2.85397	3.05311	3.47482
3122.39	6.64244	2.76373	3.54781	3.40059
3125	4.28337	2.44729	3.90954	2.76125
3127.6	5.68078	2.43278	2.0855	3.3714
3130.21	3.47109	2.27528	3.14924	3.84091
3132.81	2.94521	2.1002	3.27564	2.07018
3135.42	4.46274	2.1605	2.92185	3.12301
3138.02	3.33815	2.66704	3.46194	4.01019
3140.62	4.19611	2.09765	2.86006	2.60221
3143.23	6.27926	2.64156	2.48788	2.29342
3145.83	5.35346	2.66017	2.46978	2.7399
3148.43	4.64501	2.55193	2.9946	3.11161
3151.02	3.33104	2.70521	3.3646	2.439
3153.62	3.48477	2.10601	2.4275	2.20397
3156.22	5.74632	2.2119	2.76924	2.39071
3158.81	6.8398	3.10322	2.55172	3.1222
3161.41	6.62148	2.98522	3.111	3.25587
3164	5.45429	2.91135	3.23108	4.70538
3166.6	5.91713	3.11634	3.77073	3.78222
3169.19	4.589	3.0848	3.47343	4.28055
3171.78	6.73444	2.84454	3.75816	4.01454
3174.37	6.59728	2.96568	3.70707	3.55836
3176.96	6.47933	2.55463	3.58537	4.0486
3179.55	5.38568	3.12495	3.526	4.15611
3182.14	3.74935	2.55736	2.91005	3.50463
3184.73	4.00199	2.92235	2.82497	2.19043
3187.32	2.81429	2.84974	3.69405	3.5029
3189.9	5.78736	3.03158	3.31295	3.14915
3192.49	4.17056	2.87237	3.69859	2.49412
3195.07	3.18426	2.4831	3.41696	3.53717
3197.65	5.64417	2.59101	3.54003	3.05346
3200.23	4.02304	3.08229	3.34904	2.27702
3202.82	3.75681	3.58054	3.58004	4.04237
3205.4	6.07624	3.02629	4.01041	2.88326
3207.98	5.72788	2.68138	3.47818	2.97048
3210.55	5.42887	3.33883	3.76974	4.06789
3213.13	3.04269	3.04907	3.67729	3.92903
3215.71	4.84908	3.2923	3.31208	3.20907
3218.29	4.26441	3.00086	3.55924	4.01936
3220.86	3.45175	2.39933	3.91183	3.51586
3223.43	6.47132	2.81101	4.01747	4.11008
3226.01	5.65127	2.56849	3.53261	3.00465
3228.58	5.26458	2.56316	2.85317	3.50756
3231.15	3.7382	2.66498	3.17828	2.71562
3233.72	3.91799	2.59032	2.99833	3.71136
3236.29	4.04147	2.35583	2.93887	2.43566
3238.86	5.74164	2.2823	3.15642	2.34072
3241.43	2.96784	2.491	2.8652	2.72383
3244	2.78215	2.34635	3.47806	3.64965
3246.56	3.24685	2.19449	2.50216	1.75851
3249.13	3.68396	2.22578	2.21967	2.65028
3251.69	3.76168	2.18675	2.40602	2.7399
3254.26	6.74058	2.25873	2.95286	3.05171
3256.82	3.2846	2.49014	2.86951	2.54869
3259.38	6.11282	3.07968	3.45784	3.1306
3261.94	4.19765	3.04308	3.30176	3.27135
3264.51	4.63445	2.7569	3.2976	2.26711
3267.06	3.02193	3.02749	2.78463	2.52356
3269.62	3.8734	3.3589	2.66393	3.66871
3272.18	4.32249	2.78203	3.00313	2.43423
3274.74	5.22034	3.06717	3.73402	4.28392
3277.29	5.46995	3.10813	3.44619	3.64358
3279.85	4.51147	2.97422	3.38687	4.33014
3282.4	4.5684	3.30097	3.69311	3.85273
3284.96	5.29399	3.15897	3.55805	2.88739
3287.51	3.38293	3.14483	3.11559	3.77835
3290.06	4.79936	3.41213	2.93425	3.35816
3292.61	6.02974	3.69769	4.25925	4.57583
3295.16	4.36535	3.0873	3.33235	3.99525
3297.71	6.27099	3.05823	2.99386	3.14112
3300.26	4.80144	3.16265	3.62941	3.0524
3302.81	5.11003	3.68589	4.2963	4.06269
3305.35	4.13538	3.47914	4.33003	3.1052
3307.9	3.3878	2.80806	3.36257	2.90088
3310.44	5.20421	3.93439	3.34746	3.59585
3312.99	4.15642	3.6554	4.22454	3.96749
3315.53	5.08041	2.83554	3.34605	2.51395
3318.07	2.36373	3.21369	3.28875	3.19067
3320.62	5.51224	3.31612	4.05382	3.43184
3323.16	5.69442	3.7142	3.55472	3.85305
3325.7	5.896	3.20365	3.04066	3.90393
3328.24	4.29428	3.51205	4.0748	3.6353
3330.77	4.21785	3.21457	3.98952	3.57377
3333.31	5.99134	2.9172	4.2561	4.00381
3335.85	5.31137	3.74664	3.99748	5.24856
3338.38	2.61695	3.35729	4.0852	4.42756
3340.92	4.02552	3.57991	4.18312	4.22285
3343.45	3.18494	3.71743	4.10505	4.55567
3345.98	4.10458	3.30292	4.18369	3.47256
3348.52	3.60807	3.56313	4.47755	4.2823
3351.05	4.05953	3.90566	3.91485	3.46406
3353.58	2.80519	3.41139	5.49386	2.24427
3356.11	3.98154	3.41885	4.28498	4.00074
3358.64	4.94547	3.56473	4.53389	3.86666
3361.16	6.39072	3.41961	4.19706	3.93524
3363.69	5.0666	3.29769	4.66234	3.45046
3366.22	4.60119	3.35396	4.39327	3.79131
3368.74	3.86794	3.11634	3.83989	3.5366
3371.27	3.89378	3.37067	4.32317	4.35071
3373.79	6.12312	3.30246	4.42559	4.24265
3376.31	5.91932	3.50878	4.0039	3.6648
3378.84	5.90305	2.67096	3.4448	3.86585
3381.36	5.00812	3.09167	3.90519	3.99619
3383.88	4.0826	3.02463	3.99472	3.87464
3386.4	6.58874	2.80983	3.36807	3.63344
3388.91	5.34501	2.45874	2.97688	3.91547
3391.43	4.78169	2.79551	2.9853	2.00888
3393.95	5.54175	2.24318	3.52	3.04083
3396.47	5.83976	2.80974	2.49837	2.01857
3398.98	4.92426	1.96457	2.50312	2.91075
3401.49	7.80849	1.99696	2.68722	2.52796

## Sheet: Figure 3b
Wavenumber	dark co2_2_points00	dark co2_2_points02	dark co2_2_points03	dark co2_2_points04	dark co2_2_points05	dark co2_2_points06	dark co2_2_points07	dark co2_2_points08	dark co2_2_points09	dark co2_2_points10	dark co2_2_points11	dark co2_2_points12	dark co2_2_points13	dark co2_2_points14	dark co2_2_points17	dark co2_2_points18	dark co2_2_points19	dark co2_2_points20	dark co2_2_points21	dark co2_2_points22	dark co2_2_points23	dark co2_2_points24	dark co2_2_points25	dark co2_2_points26	dark co2_2_points27	dark co2_2_points28	dark co2_2_points29	dark co2_2_points30	dark co2_2_points31	dark co2_2_points33	dark co2_2_points34	dark co2_2_points35	dark co2_2_points36	dark co2_2_points37	dark co2_2_points39	dark co2_2_points40	dark co2_2_points42	dark co2_2_points43	dark co2_2_points44	dark co2_2_points46	dark co2_2_points48	dark co2_2_points50	dark co2_2_points52	dark co2_points00	dark co2_points01	dark co2_points02	dark co2_points05	dark co2_points06	dark co2_points07
1799.42	0.0186015	0.0125229	0.00711969	0.0114067	0.0141817	0.0114861	0.00846582	0.0204319	0.00485667	0.0120215	0.00815722	0	0	0.00332015	0.00612497	0.0204115	0.0191969	0.0225822	0.00846566	0.014882	0.0121798	0.00813057	0.00528507	0.017239	0.03019	0.0118913	0.0167647	0.00462095	0.0109124	0.0225881	0.0110233	0.0196463	0.0123798	0.0130391	0.00623048	0.0200777	0.0122597	0.0112787	0.00256912	0.0194881	0.00348794	0.00179902	0.00751278	0.0120582	0.029821	0.00982596	0.0121248	0.00583739	0.0206743
1802.5	0.0228096	0.0149473	0.00799084	0.0143422	0.0151276	0.0135393	0.00109216	0.0164111	0.014819	0.00464089	0.0213957	0.0108828	0.0119594	0.0176589	0.0127511	0.0251129	0.0211989	0.0152885	0.0124853	0.0106917	0.0148352	0.0126885	0.0108529	0.0156626	0.0256149	0.00773711	0.0188608	0.00367528	0.00045734	0.0242011	0.0136594	0.0112277	0.00657975	0.0173063	0.0123798	0.0146885	0.00951645	0.00739239	0.00959248	0.0208363	0.0103855	0.00492575	0.0108062	0.00342457	0.0254128	0.021205	0.0228866	0.00918608	0.0212955
1805.57	0.0222968	0.00657665	0.0147314	0.0212303	0.0120311	0.0200866	0.0207766	0.0174377	0.0196124	0.0116633	0.0209863	0.0209567	0.0207861	0.00252096	0.0157447	0.025455	0.0316426	0.0216574	0.0110099	0.0237503	0.0141384	0.0146694	0.0162831	0.0145645	0.0172577	0.000559067	0.0123119	0.00585447	0.000829532	0.017281	0.0181292	0.0185428	0.00903923	0.0162025	0.0164303	0.0157011	0.0111818	0.00699514	0.0142485	0.0198268	0.00519057	0.00721859	0.011967	0.0167414	0.0322999	0.0134154	0.0186868	0.00931258	0.0162244
1808.65	0.0114126	0.00976539	0.0141267	0.00948929	0.0140908	0.0112173	0.0215724	0.0187417	0.0198359	0.0113211	0.0195769	0.016631	0.0123869	0.0154701	0.0153115	0.021756	0.0041095	0.0185773	0.021094	0.030986	0.00561493	0.0217767	0.0124896	0.00882698	0.0213582	0.0072824	0.00668292	0	0.0120775	0.0196243	0.0127454	0.00875989	0.007472	0.00292627	0.02004	0.0214764	0.0088036	0.0147408	0.00762747	0.0146018	0.0230314	0.00602932	0.0121004	0.00863629	0.0249579	0.00795752	0.00403064	0.0107658	0.0214326
1811.72	0.0214875	0.020568	0.00739619	0.0143254	0.0215462	0.0100255	0.0133667	0.0150763	0.022205	0.0177447	0.0182737	0.0132362	0.0171399	0.0073099	0.0131637	0.022649	0.0119984	0.018492	0.00823574	0.0174307	0.0133747	0.0156052	0.0178563	0.00382043	0.0213373	0.00751823	0.00740325	0.00709816	0.00422099	0.0245261	0.0144047	0.0214391	0.00903633	0.0219311	0.0220509	0.0039742	0.0158235	0.0178206	0.0137201	0.00452012	0.00694729	0.0116838	0.0124603	0.00420195	0.0245029	0.0122079	0.00903006	0.00687364	0.0214919
1814.79	0.0234959	0.0182768	0.00266093	0.0139134	0.0158682	0.0219797	0.0211179	0.0269168	0.0238568	0.0109563	0.0151737	0.00667346	0.00901717	0.0216871	0.0118217	0.0211505	0.0213769	0.0208854	0.0041921	0.0196577	0.00468601	0.0157785	0.0222141	0.022516	0.014297	0.00777655	0.00301666	0.00672638	0.0164782	0.026062	0.0229159	0.00999981	0.00893182	0.0112853	0.0254396	0.00839399	0.0213062	0.0115586	0.00958722	0.0216445	0.01122	0.00360763	0.0172477	0.0105699	0.0212213	0.0186341	0.014816	0.00461108	0.0204622
1817.86	0.0231594	0.00352124	0.0176622	0.0153906	0.0135742	0.0139411	0.0107086	0.0274773	0.0167844	0.0176629	0.0189671	0.00686874	0.00633996	0.012835	0.0147891	0.0255301	0.0159825	0.0214801	0.0140328	0.010214	0.0149388	0.0205721	0.0246763	0.0218816	0.0188501	0.00836396	0.0186458	0.00191329	0.00629001	0.018154	0.0186419	0.0258331	0.0054336	0.0269816	0.0124994	0.0145222	0.00816127	0.013672	0.00320264	0.0273869	0.0122151	0.01077	0.0226073	0.0110247	0.0309298	0.0180508	0.017834	0.00726248	0.0127134
1820.93	0.0207956	0.01839	0.0149342	0.0151376	0.0208621	0.0160981	0.014969	0.0221676	0.018599	0.00397279	0.0249848	0.0160431	0.0223351	0.0121715	0.0258211	0.0192006	0.0214995	0.0179396	0.0215668	0.0144716	0.015833	0.0206529	0.0239627	0.00699977	0.0239397	0.00474121	0.0121937	0.0175079	0.0175989	0.0226225	0.0176268	0.024971	0.00611365	0.0231666	0.0142401	0.0107335	0.00875882	0.0213763	0.00517424	0.0160401	0.00489141	0.00743829	0.0252357	0.0130423	0.0265768	0.0154856	0.0170465	0.0140865	0.0272117
1824	0.0217744	0.0297018	0.0126797	0.0154776	0.0162857	0.0109133	0.0194509	0.00528106	0.025118	0.00975629	0.0218278	0.0101248	0.0172359	0.00604258	0.0245235	0.0258681	0.0287029	0.0160862	0.0314946	0.0235509	0.0129148	0.014841	0.0249717	0.0130886	0.0238305	0.00997626	0.00968465	0.0142066	0.0130177	0.0232854	0.017043	0.0121647	0.0123438	0.0289512	0.0171393	0.0227525	0.0183594	0.00532115	0.0111516	0.0224114	0	0.0187014	0.0188583	0.00879699	0.0293341	0.0205268	0.0258651	0.00522468	0.0117891
1827.07	0.0189023	0.0206534	0.00515232	0.0165672	0.013616	0.0124686	0.0135272	0.0210241	0.0253215	0.00103269	0.0185999	0.0162891	0.0155069	0.0120538	0.0122158	0.0242329	0.020651	0.0119018	0.0159048	0.0163454	0.0140312	0.0109993	0.0165952	0.013891	0.0213781	0.00702005	0.0169752	0.00359028	0.0129411	0.0260967	0.0179556	0.0161527	0.0122087	0.0257083	0.0112294	0.0158073	0.0167709	0.0169199	0.0113304	0.0136887	0.00529142	0.000288049	0.0207822	0.00977004	0.0265772	0.0144008	0.0150798	0.00991178	0.0229932
1830.14	0.0148915	0.0148917	0.0112018	0.0184253	0.0151255	0.015438	0.01444	0.0129203	0.0121381	0.014813	0.0207493	0.0186936	0.0149601	0.00775654	0.0173751	0.0228082	0.0164605	0.0261656	0.0180221	0.0163495	0.00930879	0.014656	0.0291411	0.0164746	0.017003	0.00785497	0.00838332	0.0101803	0.00695932	0.0194548	0.0133294	0.0153953	0.00933424	0.0335576	0.0121371	0.0276604	0.0194153	0.00702512	0.014857	0.0258807	0.00731099	0.00988523	0.0182352	0.0200946	0.0261545	0.0160821	0.0116075	0	0.0152002
1833.2	0.016366	0.0180203	0.00334446	0.0109724	0.0121632	0.0122697	0.0190829	0.0246547	0.012114	0.0110482	0.0127214	0.00896546	0.0158572	0.0105302	0.00673135	0.0174691	0.0143183	0.01789	0.0152159	0.0116255	0.012743	0.0197066	0.0234681	0.0205974	0.024814	0.0100703	0.0168577	0.0100483	0.00387649	0.0131817	0.0145015	0.0212379	0.0115061	0.0160538	0.0162675	0.0249714	0.0166748	0.0103328	0.011803	0.0223048	0.0090023	0.0104428	0.00955137	0.0215492	0.0260159	0.0222991	0.0213067	0.00889224	0.0201779
1836.26	0.0140305	0.0126511	0.0119629	0.0196842	0.0175609	0.0126868	0.00626415	0.0196708	0.0131341	0.0165959	0.0212715	0.0118394	0.0151519	0.001959	0.0160145	0.0275409	0.0279369	0.015056	0.0182087	0.0116937	0.00915765	0.00656556	0.00936402	0.0187848	0.0180048	0	0.00311694	0.00652299	0.0126281	0.0273883	0.0162916	0.0135544	0.00959216	0.0187655	0.0155837	0.0091762	0.00409697	0.000914509	0.0154068	0.0173625	0.00845106	0.0111764	0.0171454	0.0220792	0.0205869	0.00529661	0.0185276	0.00657625	0.0153362
1839.32	0.0157024	0.0153079	0.017418	0.0190214	0.019138	0.016184	0.0198976	0.0280366	0.0237598	0.00872783	0.0220267	0.00541065	0.00631976	0.00921644	0.0102704	0.029253	0.0320279	0.0236028	0.0259596	0.0182111	0.00981619	0.0192061	0.0161035	0.0124524	0.0256479	0.000883032	0.0144707	0.0158605	0.0126917	0.0189523	0.0210652	0.012486	0.00932155	0.0205185	0.0151105	0.0117339	0.0231899	0.00448111	0.00531687	0.0119701	0.00901303	0.0168177	0.00785522	0.0240646	0.0305835	0.0194105	0.0178267	0.00745435	0.0165317
1842.39	0.013849	0.00904566	0.00341715	0.0130156	0.0172399	0.009956	0.0107409	0.0208744	0.0223136	0.0144931	0.022359	0.00875414	0.00588662	0.0151227	0.00941803	0.028571	0.0135703	0.0143081	0.00315672	0.0157727	0.00776482	0.016521	0.00793277	0.00816497	0.0104098	0.00821524	0.00618719	0.00615257	0.00714956	0.0189987	0.0177162	0.0192343	0.0111639	0.0215371	0.00673128	0.0206889	0.0187323	0.00801499	0.00898173	0.0238074	0.0125398	0.0104934	0.0152378	0.0115893	0.0311898	0.00672159	0.0246578	0.00878693	0.0154079
1845.45	0.0163135	0.0129088	0.0184535	0.012641	0.0216529	0.00850174	0.0307162	0.0236641	0.0177865	0.0120781	0.0163673	0.0155811	0.0139166	0.00628837	0.0238386	0.0243595	0.0207061	0.0199265	0.0111893	0.0152444	0.00420161	0.0162643	0.0159002	0.0187009	0.0196797	0.0103714	0.0183975	0.0135578	0.0156398	0.0182057	0.0123098	0.0214948	0.00854324	0.0194826	0.0182452	0.0208884	0.0131523	0.0135706	0.016147	0.000513574	0.00991625	0.00254837	0.0214983	0.00730145	0.0219905	0.0178087	0.0170068	0.00596654	0.0195654
1848.51	0.0218206	0.019613	0.00705257	0.0213984	0.0130659	0.0113053	0.00679869	0.0283668	0.0152282	0.0112143	0.0185154	0.0161799	0.00846834	0.0102669	0.00526721	0.0196418	0.0213737	0.0167493	0.0227125	0.0182663	0.0172036	0.0124839	0.0195557	0.0156468	0.0192219	0.00364144	0.0122907	0.015076	0.0164136	0.0170952	0.0173374	0.0188596	0.0072741	0.0111709	0.014757	0.0168863	0.0182627	0.00634867	0.0104934	0.0173885	0.00982512	0.0156139	0.0191873	0.00835206	0.0365574	0.0322805	0.0235115	0.0141889	0.0112047
1851.57	0.0108918	0.01312	0.015708	0.00914394	0.011694	0.0160281	0.0202049	0.0277535	0.0236914	0.0124002	0.0190529	0.0167854	0.0159462	0.0234658	0.00636885	0.0249043	0.0124269	0.0252721	0.0236304	0.021298	0.0127444	0.017613	0.0210597	0.00209305	0.028689	0.00307552	0.0170776	0.00442003	0.00945925	0.0224278	0.0266525	0.015404	0.0160048	0.019097	0.0139987	0.0121206	0.00897822	0.011818	0.00275793	0.0145722	0.00862161	0.00722874	0.0123923	0.020823	0.0325442	0.0239752	0.0246559	0.00957775	0.0206771
1854.62	0.0147814	0.0106602	0.0140416	0.0168698	0.012737	0.00938472	0.00454705	0.020315	0.0168502	0.0115407	0.0158917	0.017659	0.0115206	0.0150498	0.0016944	0.0307567	0.0164439	0.0174927	0.0258401	0.013962	0.0104661	0.0152427	0.0173767	0.00683478	0.0166076	0.00531481	0.0163092	0.00983674	0.00545333	0.020512	0.0170667	0.0156257	0.00999399	0.0227329	0.0185069	0.0283404	0.0155174	0.00393451	0.0123254	0.0253264	0.0122127	0.0153055	0.0175496	0.0160842	0.0369451	0.0117398	0.0139848	0.0151864	0.013833
1857.68	0.0165932	0.0232756	0.0115252	0.0240135	0.0223943	0.0177581	0.00757059	0.00943032	0.00461191	0.00777229	0.0165783	0.0151347	0.00650391	0.0101153	0.0215545	0.0179037	0.0131252	0.01997	0.0274928	0.0199136	0.00707988	0.0129743	0.0180095	0.018974	0.0159733	0.00961564	0.00995363	0.0146262	0.0185321	0.0156084	0.0238296	0.0207469	0.0100917	0.0166207	0.0194339	0.0159254	0.0204315	0.0141503	0.0160916	0.0226548	0.0118818	0.0170826	0.0195262	0.0128862	0.0251927	0.0211127	0.0196092	0.0120639	0.0101957
1860.73	0.012165	0.0214454	0.0128083	0.0148682	0.0138398	0.00971632	0.0145648	0.0278165	0.0290585	0.0114855	0.0180324	0.0166355	0.0194536	0.018208	0.0180647	0.0198877	0.0207011	0.0204621	0.0271139	0.0234846	0.00776628	0.0190495	0.0205841	0.0130453	0.0254552	0.00251304	0.0144036	0.00945927	0.00274823	0.0228924	0.0229876	0.0122155	0.0199263	0.0247036	0.0159203	0.0233622	0.0246903	0.0095824	0.00655359	0.0190735	0.0114568	0.00727718	0.021312	0.0085424	0.0424358	0.0208749	0.0235839	0.0126508	0.0168301
1863.79	0.0283051	0.0210848	0.0140912	0.0168975	0.0118053	0.0140793	0.0109523	0.0205428	0.0218701	0.0185965	0.0249089	0.00756094	0.0124832	0.0133977	0.0143674	0.0282904	0.0236687	0.0280882	0.0191764	0.0166481	0.01095	0.0197162	0.0155568	0.0147982	0.0169102	0.00515663	0.0153972	0.00894739	0.0101256	0.0254664	0.0222482	0.0197941	0.0173515	0.024288	0.0224339	0.00955886	0.0228587	0.014972	0.0138477	0.0298357	0.0132733	0.00902986	0.0195355	0.0141867	0.0299481	0.0168339	0.0209545	0.0156058	0.0145104
1866.84	0.021757	0.016984	0.00508234	0.0156968	0.0181592	0.0143269	0.0147479	0.0465635	0.0159351	0.0166567	0.0177453	0.0100902	0.0188177	0.0106261	0.00933437	0.0234562	0.0210441	0.0294012	0.0284267	0.0131594	0.0129418	0.0169578	0.0195082	0.0151219	0.0209183	0.00398478	0.0126984	0.010323	0.0193259	0.023595	0.0189133	0.0216555	0.0196644	0.016344	0.0156274	0.0168278	0.019771	0.0163374	0.0133333	0.039672	0.00908721	0.0211353	0.00787291	0.0168155	0.0269896	0.0309252	0.0234166	0.0169334	0.014735
1869.89	0.0209293	0.0200936	0.0170144	0.0233368	0.0225277	0.0136968	0.0186428	0.0309527	0.0168577	0	0.0189702	0.013461	0.0152678	0.0136436	0.0126379	0.0275484	0.017717	0.0227182	0.012343	0.0146014	0.0132822	0.0176685	0.0122881	0.0103702	0.0224342	0.0139404	0.0195561	0.0115004	0.0109582	0.0233974	0.0172264	0.0215357	0.0117984	0.0150325	0.0106552	0.031482	0.021494	0.0252855	0.0152529	0.0305935	0.0217447	0.014069	0.0226084	0.023153	0.0269893	0.0145184	0.0339072	0.0198458	0.0389411
1872.94	0.0140879	0.0186814	0.0190595	0.0240716	0.0189159	0.0119047	0.0336154	0.0302589	0.0254001	0.0120015	0.0243144	0.0254941	0.0149332	0.0236093	0.0174585	0.0229436	0.0197685	0.0228364	0.0295487	0.0279097	0.00856121	0.0134646	0.0193256	0.0185023	0.0202346	0.00975651	0.0215287	0.0219339	0.0063895	0.0194118	0.0174974	0.0144952	0.0139949	0.0295625	0.0230545	0.0281977	0.0240886	0.0134568	0.0169903	0.021971	0.0197027	0.0109877	0.0231853	0.0114653	0.0270183	0.031377	0.00851314	0.0151358	0.0233572
1875.99	0.0208328	0.0254846	0.0171648	0.0296297	0.0196694	0.0104788	0.0260086	0.029783	0.0182413	0.0151575	0.0198945	0.0183183	0.00844026	0.0102202	0.0214793	0.0294521	0.0190905	0.0163463	0.0244414	0.0223301	0.0178309	0.0136258	0.0207096	0.0204996	0.0194107	0.0126948	0.0179103	0.0100249	0.0121153	0.0294058	0.0271109	0.0170311	0.0171317	0.0209086	0.0226603	0.01668	0.0240706	0.0199965	0.00706876	0.0294916	0.0168607	0.0167602	0.0111884	0.0220468	0.0313746	0.0231284	0.0182929	0.0221311	0.0207562
1879.04	0.0151644	0.0202563	0.016669	0.0221003	0.0208027	0.0181693	0.0185488	0.0215628	0.0296774	0.0232569	0.0173111	0.0266561	0.0177672	0.0158899	0.0196636	0.0300958	0.0204817	0.027542	0.00953423	0.0201991	0.00949151	0.0150546	0.0211874	0.0130508	0.0228494	0.00865677	0.0173952	0.00717388	0.0133481	0.0232315	0.0182285	0.0261037	0.0154002	0.0284251	0.020335	0.016423	0.019549	0.00786572	0.0196068	0.0310395	0.0119796	0.0106865	0.0196208	0.0243666	0.0353005	0.033155	0.0101507	0.0148087	0.0129727
1882.08	0.0135018	0.0207949	0.00705463	0.019208	0.0133469	0.0211611	0.0191903	0.0223024	0.0249136	0.0224774	0.0160132	0.0153509	0.0202011	0.0126939	0.00480292	0.0263519	0.0207792	0.0262753	0.0325541	0.0220429	0.0101122	0.019625	0.0324803	0.00954675	0.0193579	0.00533423	0.0158375	0.0180326	0.00779305	0.0211258	0.0218644	0.0226868	0.0144328	0.0296121	0.0261074	0.0210876	0.0255337	0.0190879	0.012952	0.0322219	0.0146661	0.00571202	0.0180652	0.0105406	0.0324488	0.0264287	0.0136749	0.0171365	0.0309006
1885.13	0.0189029	0.0200858	0.0180384	0.0230209	0.0146623	0.0127946	0.0161685	0.0259975	0.0171925	0.0157381	0.0221904	0.0188875	0.0188254	0.00651613	0.0213045	0.0246397	0.0225027	0.0119007	0.0276937	0.0123562	0.018685	0.0187312	0.023728	0.00984316	0.0343622	0.0119878	0.0142418	0.0186218	0.0220709	0.0242133	0.021379	0.0203258	0.0185623	0.0209934	0.0170529	0.0262625	0.00980641	0.0165739	0.0158314	0.0365877	0.015058	0.0205724	0.00616266	0.0175469	0.0283561	0.0224908	0.0189428	0.0153323	0.0255067
1888.17	0.0204671	0.0104402	0.0118399	0.0220864	0.0166998	0.0100014	0.012011	0.0296853	0.0276048	0.0117857	0.0184569	0.0145902	0.0198382	0.00957799	0.0170026	0.0304037	0.0179253	0.0140333	0.00425061	0.0177359	0.0131802	0.0212484	0.0223633	0.0128399	0.0145043	0.0122689	0.0192318	0.0178221	0.0208051	0.0256515	0.0170339	0.0123672	0.0112799	0.0132175	0.0160248	0.022439	0.0176878	0.0188042	0	0.0243898	0.0055968	0.0162671	0.0268666	0.0219576	0.023161	0.0148971	0.0249506	0.004784	0.0124995
1891.22	0.0191897	0.0134189	0.0200664	0.0233754	0.0176086	0.0154204	0.0131599	0.0282432	0.0254185	0.019323	0.0145751	0.02868	0.0144817	0.017474	0.00851641	0.0222859	0.00454796	0.0209144	0.0185429	0.0249532	0.0208429	0.00729591	0.0223026	0.0148401	0.0145683	0.0146982	0.0106077	0.0250847	0.0130428	0.0188886	0.0179436	0.018338	0.0187245	0.0238429	0.0164774	0.0170935	0.0245855	0.0126648	0.0147216	0.0197416	0.0153538	0.00387843	0.0204021	0.00774621	0.0198815	0.0231536	0.0144625	0.0177433	0.0200674
1894.26	0.0153918	0.0184999	0.00922248	0.014521	0.0184282	0.0145371	0.0228052	0.0250818	0.0181608	0.0142806	0.0201925	0.0148657	0.0182161	0.0155376	0.000430991	0.0243471	0.016326	0.0102505	0.0269231	0.0170041	0.0170317	0.0179216	0.0198457	0.0188172	0.0163361	0.0106799	0.0203816	0.0162206	0.0132581	0.019911	0.021197	0.0236095	0.0148335	0.0252562	0.0203965	0.0176605	0.0140869	0.0143304	0.0205954	0.021432	0.0102946	0.0076336	0.0159923	0.015508	0.0284339	0.0232688	0.031241	0.00777177	0.0125884
1897.3	0.0195511	0.0143671	0.0126561	0.0154967	0.0181102	0.00772613	0.0212677	0.0184999	0.0231669	0.0162374	0.0184587	0.0168057	0.0147741	0.00963776	0.0251534	0.021806	0.0316375	0.0221101	0.00901379	0.0244079	0.00833901	0.0259362	0.0219282	0.0192216	0.00917743	0.0126782	0.0117483	0.0101221	0.0111832	0.0235813	0.0204772	0.0140085	0.0128123	0.0208127	0.0217728	0.0189757	0.0144377	0.00697592	0.0117213	0.025018	0.0201697	0.0120992	0.0177478	0.0104676	0.0304483	0.0255284	0.0270212	0.0141826	0.0195541
1900.34	0.0125738	0.0162042	0.00751882	0.0210448	0.0126423	0.0115671	0.0140587	0.0291988	0.0117685	0.0166188	0.0198085	0.0228973	0.0188242	0.0186544	0.010582	0.0273753	0.0253653	0.0148656	0.0285672	0.00921651	0.0127842	0.00364876	0.011445	0.0103895	0.0290664	0.0159871	0.010248	0.0082984	0.0178687	0.0167021	0.023173	0.0144933	0.0108609	0.0351369	0.0212468	0.00750098	0.0167322	0.0189271	0.016017	0.0237251	0.0186859	0.00438362	0.0170666	0.0179611	0.0235408	0.0257502	0.0268398	0.0157177	0.0202348
1903.38	0.0181344	0.0122525	0.00321808	0.0149951	0.0202794	0.014765	0.0236544	0.00471152	0.0127843	0.0186867	0.0254704	0.0214405	0.0127685	0.0275069	0.010363	0.022538	0.0216088	0.0195979	0.0233304	0.0193064	0.0110588	0.0195131	0.0210919	0.0129168	0.026859	0.0124554	0.0174251	0.0171474	0.0249974	0.0217906	0.0204153	0.018512	0.0139466	0.0248521	0.0208251	0.0190995	0.000925136	0.0134266	0.0138835	0.0302348	0.0182385	0.0162755	0.00611593	0.00821385	0.0236462	0.0219168	0.0269533	0.0198904	0.0157869
1906.42	0.0177892	0.0150767	0.0106564	0.0181573	0.0184175	0.0163087	0.0194435	0.0295816	0.018678	0.0102617	0.0184029	0.013085	0.0115785	0.0142819	0.0206746	0.0283326	0.0209753	0.0137969	0.0179006	0.0181495	0.0150846	0.0186942	0.0181666	0.0185403	0.0229245	0.00727069	0.017907	0.0213251	0.0177781	0.0230756	0.021701	0.0128567	0.00903747	0.0226167	0.019233	0.020565	0.0184696	0.0166289	0.015982	0.0111031	0.0078086	0.00990242	0.00785432	0.00482578	0.0249385	0.0141538	0.0201743	0.012623	0.0105687
1909.46	0.0229055	0.0158921	0.008161	0.0185947	0.0189931	0.0127114	0.0217329	0.0368891	0.025258	0.0188825	0.019369	0.0207493	0.0154082	0.020534	0.0138013	0.022792	0.0234014	0.019233	0.0211926	0.0228563	0	0.00680333	0.0181873	0.00891725	0.0168561	0.00837161	0.0117714	0.00762198	0.0153752	0.0204053	0.0155579	0.0235772	0.0190183	0.0312683	0.0101266	0.020596	0.00268673	0.0210547	0.00943093	0.0167395	0.00488215	0.0231019	0.0069125	0.0163947	0.0223704	0.0125002	0.0183881	0.0122857	0.0263203
1912.49	0.016004	0.0139053	0.0219541	0.01582	0.0264978	0.0127084	0.0226289	0.0337181	0.0302472	0.0119495	0.0179122	0.029246	0.0257302	0.00952196	0.00987143	0.0250679	0.0122204	0.0137353	0.0240562	0.0125485	0.0143396	0.00904184	0.0164223	0.0153779	0	0.0174761	0.00538556	0.0153018	0.0185942	0.0240058	0.016727	0.0201178	0.0163171	0.0302958	0.0145182	0.0218868	0.00437748	0.00693652	0.0141015	0.0208137	0.0160605	0.0207302	0.0208148	0.0216072	0.0273485	0.0181793	0.0141549	0.0183078	0.0107574
1915.53	0.0166731	0.0196531	0.00954411	0.011113	0.0150823	0.0120477	0.0247904	0.037312	0.0199534	0.0191668	0.0256392	0.0180184	0.00967882	0.0179886	0.0108753	0.0258502	0.00707383	0.016734	0.025602	0.0173919	0.0146666	0.0147457	0.0144097	0.0145809	0.0251985	0.00350024	0.0119118	0.0135557	0.00999506	0.020542	0.00935965	0.020564	0.00908999	0.0243175	0.0180319	0.019145	0.0080731	0.0149801	0.0128554	0.0218931	0.0243123	0.0192563	0.0116094	0.0215159	0.0268048	0.0194951	0.0360791	0.0146853	0.0241137
1918.56	0.0194849	0.0200717	0.010371	0.015277	0.0198177	0.0145361	0.0295438	0.0226622	0.0133232	0.0150909	0.0134122	0.0139064	0.0168786	0.0136277	0.007701	0.018726	0.0137718	0.0204897	0.0236594	0.0144804	0.0158663	0.0164526	0.0149604	0.018699	0.025311	0.0109925	0.0192869	0.0106722	0.0273997	0.0168657	0.0136699	0.012472	0.0069456	0.00867583	0.0146219	0.0241495	0.0208861	0.0158865	0.0134489	0.0239646	0.0217333	0.00786457	0.0077926	0.0133898	0.0303246	0.0152799	0.0191392	0.0137519	0.0170352
1921.59	0.0251797	0.00498442	0.0175356	0.017504	0.0179843	0.0117685	0.0153385	0.0365836	0.0150486	0.0178277	0.0197902	0.0243546	0.0267333	0.0218667	0.0232831	0.028424	0.0135785	0.0140407	0.0204252	0.0219494	0.0121161	0.0154558	0.0268599	0.0168661	0.0209828	0.0108468	0.0197744	0.00665423	0.0196739	0.0182496	0.0166738	0.0177506	0.014641	0.0200551	0.019339	0.0198426	0.00955028	0.0175979	0.016486	0.0283308	0.0173177	0.0109298	0.0208222	0.0154618	0.0286502	0.0196163	0.02195	0.0137226	0.0154176
1924.62	0.0090343	0.0149241	0.0114767	0.0190462	0.0210773	0.013047	0.0159174	0.0215211	0.0278172	0.0177965	0.0156724	0.0115752	0.0173189	0.0129776	0.021241	0.026482	0.0282787	0.0163223	0.0275347	0.0331172	0.0102345	0.00561476	0.0181282	0.0119242	0.01766	0.0168042	0.0131918	0.0141956	0.00947383	0.0215316	0.022082	0.0200266	0.0134616	0.0338519	0.013816	0.00816209	0.008316	0.0194697	0.0169307	0.0220006	0.0107597	0.0195602	0.00735175	0.0118423	0.0230981	0.0134807	0.0312388	0.0113396	0.0213047
1927.65	0.013286	0.00884354	0.00965095	0.0184549	0.020892	0.0147608	0.0134926	0.0235649	0.0231233	0.0121561	0.0235221	0.0120606	0.0228393	0.0110367	0.016042	0.0220292	0.0226518	0.0288538	0.0215504	0.013602	0.0151299	0.00959555	0	0.0196063	0.0298868	0.0111702	0.0126696	0.00295419	0.0170627	0.0192289	0.0167937	0.0143466	0.0137	0.0254783	0.0146425	0.0225031	0.00792592	0.0165548	0.0212534	0.0264474	0.013834	0.0123911	0.0212295	0.0127475	0.0319012	0.0185574	0.0153547	0.0136118	0.0158954
1930.68	0.0093411	0.0115597	0.0101665	0.0138499	0.0214141	0.0174479	0.0218629	0.0293783	0.02312	0.0136649	0.0233482	0.0189463	0.0192605	0.00750514	0.0126219	0.0267952	0.00960897	0.0214802	0.025893	0.025896	0.011957	0.0157518	0.0133047	0.0276688	0.00813138	0.0135941	0.0190564	0.0162759	0.0149624	0.0154108	0.0136233	0.0168676	0.0124392	0.0209627	0.00840131	0.0266244	0.0184301	0.012453	0.00552226	0.0142921	0.0224751	0.0154723	0.0223369	0.0254408	0.0250579	0.0150757	0.0281315	0.0173467	0.0123685
1933.71	0.00957887	0.0162522	0.0119634	0.0133304	0.0124347	0.0101822	0.0283407	0.0227824	0.0222104	0.0187283	0.019682	0.0227338	0.0184872	0.0155178	0.0190171	0.0198507	0.0163853	0.0229382	0.0242566	0.019217	0.0145716	0.00882799	0.0148426	0.0175337	0.0123956	0.0123577	0.0186242	0.0133466	0.0101782	0.0136192	0.0238226	0.0267485	0.0135204	0.0208408	0.01316	0.00651185	0.0141656	0.0185037	0.0251396	0.0181353	0.018196	0.00966053	0.0265665	0.00371242	0.029477	0.0291547	0.0181841	0.0205035	0.0155818
1936.74	0.00993681	0.00830677	0.00465929	0.0129699	0.0163749	0.0151124	0.0218254	0.024395	0.0207138	0.0126465	0.0155838	0.0182141	0.0168391	0.0327111	0.00974042	0.0272667	0.0219153	0.0253075	0.0145238	0.0277522	0.00790302	0.0133583	0.0212789	0.0102407	0.02406	0.0134843	0.0186423	0.0122925	0.0244363	0.0118461	0.0158318	0.0165405	0.0135463	0.0179978	0.0176016	0.0205906	0.0168572	0.0115966	0.0189382	0.0177837	0.0145757	0.00759852	0.0199619	0.0223326	0.0267069	0.0216997	0.0247504	0.0199401	0.0133841
1939.76	0.0199238	0.0154405	0.00857894	0.0192073	0.0130497	0.014674	0.0194145	0.0260055	0.0190779	0.0204287	0.0101428	0.0211164	0.021549	0.0121349	0.0198489	0.015455	0.0114221	0.0203154	0.00861216	0.026196	0.0197965	0.0151151	0.0189956	0.0103588	0.016216	0.00644775	0.0193212	0.00508677	0.0100712	0.0165053	0.0165742	0.0159875	0.00743384	0.0286692	0.0166664	0.0232162	0.0124209	0.012547	0.0139834	0.028429	0.0214669	0.0186154	0.0187006	0.0197096	0.030139	0.0209025	0.0276325	0.0147569	0.0214484
1942.79	0.0112837	0.00697312	0.00839502	0.016803	0.0126376	0.0207293	0.0125516	0.0202882	0.0187818	0.020734	0.0199632	0.0278128	0.0133329	0.0231028	0.00766704	0.0265363	0.00894154	0.0234458	0.0251653	0.0265364	0.0194646	0.0146678	0.00949339	0.0061489	0.00553131	0.00918739	0.0130066	0.0172054	0.0186981	0.0198307	0.0229494	0.0162218	0.00950774	0.028127	0.00881872	0.00732838	0.0130767	0.0143888	0.011773	0.0281861	0.0154199	0.0136541	0.0145042	0.010273	0.0219742	0.0174413	0.0196454	0.00866811	0.0244428
1945.81	0.0263121	0.00516429	0.00982071	0.0151159	0.00820901	0.00905567	0.0182433	0.0266663	0.023415	0.0185525	0.0228779	0.0249342	0.0201078	0.0184396	0.0210251	0.0257186	0.0224061	0.0238514	0.0179695	0.0210555	0.0186375	0.014667	0.0105895	0.0334299	0.0207927	0.0137583	0.01334	0.016372	0.0138184	0.020429	0.0202005	0.00805969	0.014096	0.0294743	0.0210377	0.0123508	0.0183747	0.0126737	0.0113813	0.0257626	0.0179609	0.0136095	0.0252784	0.0147403	0.0290967	0.0207034	0.0236559	0.0205379	0.0172019
1948.83	0.0165094	0.0076656	0.0131022	0.0122856	0.0189392	0.0136719	0.0161837	0.0319861	0.0223569	0.0155602	0.0158529	0.00887754	0.0124678	0.0127992	0.0063493	0.0214698	0.0133729	0.025928	0.0204698	0.0250833	0.0147121	0.0132966	0.0237216	0.0156117	0.00845618	0.0152621	0.0221459	0.022043	0.0152902	0.0211296	0.0225756	0.0221108	0.0134042	0.0266162	0.00930164	0.0181041	0.0125515	0.0144995	0.0137233	0.027522	0.0109963	0.0170495	0.0167018	0.0203982	0.0217364	0.0198748	0.0308684	0.0136145	0.0159195
1951.86	0.0204921	0.0121761	0.0139939	0.0121686	0.0151	0.0078516	0.0217373	0.0300616	0.0164222	0.0143754	0.0227846	0.026777	0.0240306	0.0327229	0.0121442	0.0228503	0.00951278	0.0211195	0.0319476	0.0115706	0.0119022	0.0122036	0.0204202	0.0167112	0.026053	0.0188033	0.010148	0.014041	0.0151441	0.0179891	0.0157248	0.0169333	0.0126804	0.0269272	0.0097376	0.0166587	0.017051	0.0168142	0.01489	0.0137067	0.0111087	0.0213639	0.0134762	0.0212105	0.0284867	0.0206942	0.0318535	0.0151822	0.0194997
1954.88	0.0203897	0.0109244	0.0144786	0.0213646	0.0237439	0.0137696	0.0220228	0.0281936	0.0112994	0.0216747	0.0220877	0.0145809	0.0128769	0.0220842	0.0140993	0.0303932	0.0254528	0.0287828	0.0211388	0.0236757	0.0159113	0.0190389	0.016979	0.0149719	0.0175342	0.0125175	0.0250818	0.0118597	0.011955	0.0177992	0.0131024	0.0240017	0.00926736	0.0291824	0.0163583	0.0264168	0.0246612	0.0106876	0.0194272	0.0236636	0.0155516	0.0120775	0.0175735	0.0163433	0.0261059	0.0292094	0.0269431	0.0192987	0.014996
1957.9	0.0128338	0.0113315	0.015498	0.0215355	0.0266362	0.0163728	0.0182197	0.0227779	0.0220761	0.00913693	0.0163448	0.0247327	0.0170382	0.0267627	0.0291659	0.0267541	0.0118494	0.0191433	0.0297461	0.0229141	0.0134109	0.0147643	0.0254885	0.0065769	0.0186323	0.0121449	0.0258857	0.0147714	0.0119434	0.0199552	0.0180286	0.0214951	0.0181387	0.0218113	0.0198617	0.0214665	0.0205154	0.0177908	0.0125465	0.0189347	0.021722	0.0146808	0.00893073	0.0165349	0.0332305	0.0238721	0.0154623	0.0167048	0.0187673
1960.91	0.0266588	0.0192228	0.0054577	0.0166274	0.0179856	0.0145616	0.0234097	0.0223443	0.016636	0.0234156	0.00815722	0.026916	0.0206425	0.0277475	0.00768472	0.0237646	0.0116816	0.0212745	0.0127137	0.0205897	0.00937948	0.018133	0.0222249	0.00771163	0.0316812	0.0131353	0.0135245	0.0176802	0.0209855	0.0165561	0.00688607	0.0265275	0.0155428	0.0280797	0.0137699	0.0213469	0.0169159	0.0174107	0.0163425	0.0238036	0.0276481	0.0201297	0.0236808	0.0197748	0.0281047	0.0210474	0.0318684	0.0216083	0.00871908
1963.93	0.02102	0.014195	0.0217955	0.011017	0.0117724	0.0227079	0.016513	0.0250072	0.0152139	0.0176881	0.0135919	0.0232966	0.0223657	0.0237732	0.0140399	0.0350574	0.0337936	0.0171565	0.0314383	0.0150272	0.0138321	0.0154666	0.0269303	0.0158477	0.0105549	0.0118079	0.016824	0.0170526	0.0114885	0.0260386	0.02443	0.0229733	0.0135809	0.0196601	0.0183893	0.0145783	0.0209849	0.0117316	0.0198235	0.0176666	0.00890153	0.0125644	0.015599	0.0140079	0.0268683	0.0145655	0.0181021	0.0233805	0.0186919
1966.95	0.0231048	0.0126574	0.0138559	0.0254223	0.0151468	0.0195831	0.0169551	0.0179845	0.0179541	0.0185148	0.0152925	0.0208359	0.0132358	0.0203902	0.0173066	0.0229649	0.026525	0.0184029	0.0323798	0.0207694	0.0166466	0.0150883	0.0167806	0.00394175	0.0199478	0.00834416	0.023462	0.0129174	0.0196354	0.020475	0.01952	0.0165472	0.0139305	0.0218914	0.0141592	0.0283048	0.0226474	0.0179192	0.0201024	0.00515766	0.0151943	0.0101084	0.0212772	0.0183405	0.0319401	0.0184355	0.0223229	0.0142459	0.00991923
1969.96	0.0110085	0.00539109	0.0232938	0.0239149	0.0210142	0.0085837	0.0103244	0.0221233	0.0193793	0.0208715	0.022146	0.0240593	0.021582	0.0153568	0.0134758	0.0240501	0.0138505	0.0236048	0.0207715	0.0292308	0.0169767	0.0207417	0.021946	0.0170373	0.0121671	0.0177157	0.0135558	0.0231323	0.0126253	0.020387	0.00969677	0.0227815	0.0136032	0.0265561	0.0150413	0.0217835	0.0195259	0.0109471	0.0225038	0.0352596	0.0190334	0.0091161	0.0125399	0.0311323	0.0260963	0.0208993	0.0132822	0.0159242	0.0151346
1972.98	0.0192669	0.0119026	0.00867992	0.0175301	0.0140229	0.0169352	0.00484855	0.0262807	0.0178783	0.0142953	0.0194152	0.0239275	0.0114488	0.0229224	0.0250549	0.0249164	0.0109235	0.0176601	0.0235576	0.021452	0.0126349	0.00955256	0.0160753	0.0168627	0.0234205	0.0137421	0.0103592	0.00731324	0.0131305	0.0173732	0.0196088	0.0174802	0.0136486	0.0312414	0.0130102	0.0263567	0.0153044	0.015384	0.0212351	0.0225688	0.0245164	0.0136324	0.01574	0.0140581	0.0308197	0.0119439	0.0206021	0.0238317	0.0231155
1975.99	0.0134743	0.0175501	0.0222945	0.0124705	0.0198472	0.0176696	0.0185268	0.0187528	0.0158212	0.0197187	0.0184994	0.0214528	0.0217085	0.0167122	0.0166851	0.0243813	0.0245617	0.0220198	0.0161209	0.024124	0.0155094	0.017182	0.00504164	0.0232896	0.0203505	0.0166263	0.0123441	0.0191504	0.0158613	0.0274034	0.011415	0.0227108	0.0147571	0.0200182	0.0208397	0.0245364	0.0162503	0.0107246	0.017005	0.0194697	0.0231833	0.0142478	0.0151849	0.0182057	0.0252402	0.0100807	0.0338545	0.0109669	0.0117214
1979	0.0179121	0.0132427	0.0129393	0.0241543	0.0212785	0.00871543	0.0216907	0.0278957	0.0224978	0.0186622	0.0247391	0.0224052	0.0222688	0.0271615	0.00606902	0.0221365	0.0239157	0.0156413	0.0135072	0.0149757	0.0108484	0.0168146	0.024898	0.0201885	0.020136	0.0210412	0.0258181	0.0114196	0.014136	0.0205257	0.0123228	0.0165713	0.0227477	0.0286478	0.022008	0.026993	0.017763	0.0184282	0.0237852	0.0311829	0.0160597	0.0122938	0.0213182	0.0171326	0.0235597	0.0321896	0.0284196	0.0201	0.0203117
1982.01	0.0160353	0.0157344	0.0147666	0.0152975	0.018664	0.0178543	0.0176915	0.0245853	0.0125901	0.0141817	0.0168644	0.0156856	0.0259684	0.0149152	0.0102928	0.0203357	0.0146963	0.0195832	0.0196171	0.0183708	0.0172477	0.011777	0.017338	0.0160885	0.0190268	0.0199602	0.0148269	0.023831	0.011834	0.0263263	0.0252172	0.0264827	0.00911988	0.0305212	0.0119105	0.00772805	0.0134267	0.0128053	0.0162766	0.0227341	0.0167085	0.00823368	0.0291288	0.0321166	0.0312863	0.0200852	0.0285599	0.0152732	0.018007
1985.02	0.0224244	0.0203408	0.0195363	0.0153232	0.0138665	0.0139242	0.0141659	0.0250423	0.0241152	0.0142813	0.0166193	0.0304381	0.0203681	0.0238565	0.00194722	0.0214979	0.0156161	0.020046	0.0291564	0.0198577	0.0111759	0.0103142	0.0223611	0.0201355	0.00403122	0.00998978	0.0162208	0.0146926	0.0088485	0.0260086	0.0229741	0.03188	0.0111964	0.0181722	0.0137246	0.0173673	0.0216972	0.0155513	0.0109358	0.017817	0.0119203	0.0175966	0.0208448	0.0195711	0.0238617	0.0171949	0.0263574	0.0214485	0.00939236
1988.03	0.0194198	0.010593	0.00914742	0.0172262	0.0162832	0.0190306	0.00288342	0.0169192	0.0258022	0.0250688	0.0168445	0.0205979	0.0129518	0.0116177	0.00704336	0.0226013	0.0151627	0.0266063	0.0244383	0.0173235	0.0140212	0.0177964	0.0157685	0.0167158	0.0188609	0.0119283	0.0223524	0.00861211	0.0209969	0.0215969	0.0134707	0.0149305	0.015096	0.0263014	0.0131407	0.0213664	0.0187533	0.0222519	0.0163853	0.0258465	0.0255902	0.0148091	0.0118789	0.0175235	0.0283101	0.00967974	0.0208923	0.0148772	0.0249188
1991.03	0.0173483	0.0119699	0.0105015	0.0167199	0.017135	0.0150149	0.0211244	0.0178914	0.0150474	0.0217718	0.0206191	0.0099732	0.0231942	0.0136737	0.0108765	0.0235194	0.0256525	0.0126188	0.0240425	0.0227541	0.0196056	0.0171182	0.0198836	0.0198073	0.0143779	0.00838173	0.0203178	0.0232667	0.00850045	0.0213014	0.0223304	0.0178209	0.0162859	0.0184744	0.0119196	0.0194272	0.0160169	0.0143078	0.0145344	0.0178547	0.0167144	0.00709932	0.0126837	0.0215325	0.0266666	0.0239684	0.0314966	0.0183463	0.0118579
1994.04	0.0153105	0.0224941	0.027658	0.0212275	0.0158312	0.0117887	0.0104797	0.0325192	0.0104345	0.0148465	0.0160324	0.0254962	0.0108627	0.014193	0.00888914	0.0282974	0.0272177	0.024795	0.0294213	0.0188393	0.0189723	0.0198295	0.0145626	0.014714	0.0214026	0.0136398	0.0106773	0.0129176	0.0171421	0.0238872	0.018876	0.0130979	0.015559	0.0175747	0.0180926	0.0220574	0.0210455	0.0169084	0.0125896	0.0246488	0.0196437	0.0105535	0.0103645	0.0220913	0.0313895	0.00556608	0.0386747	0.0205609	0.0115202
1997.04	0.0140967	0.0124274	0.0128837	0.0138706	0.0155113	0.012649	0.00756571	0.0203384	0.0110513	0.0136566	0.0155106	0.0226001	0.0146572	0.0118554	0.0227129	0.018065	0.0169764	0.0128551	0.0163381	0.0244566	0.0152373	0.0117692	0.0226679	0.0153123	0.0112363	0.0140459	0.0124552	0.0148517	0.00878081	0.0219326	0.0157998	0.0129003	0.0196033	0.0156789	0.0172545	0.0260918	0.0160561	0.0163696	0.0188969	0.020515	0.016983	0.0147377	0.023764	0.0219276	0.0305004	0.0243252	0.0262372	0.0291911	0.0132766
2000.05	0.0129662	0.0148206	0.0147796	0.0218797	0.0206746	0.0191842	0.019321	0.0137518	0.0141	0.023682	0.0201048	0.0294438	0.0186532	0.0255407	0.0108941	0.0259477	0.0136476	0.0220151	0.0192303	0.0263017	0.0138528	0.0128165	0.0356844	0.0146313	0.0146734	0.0140331	0.0172012	0.0121415	0.0207286	0.0195575	0.0202097	0.0227512	0.0139944	0.0257814	0.0092764	0.0243564	0.0122998	0.0118698	0.0186903	0.0315576	0.0138627	0.0226861	0.019794	0.0146583	0.0319947	0.016011	0.0218036	0.016895	0.0143814
2003.05	0.0213931	0.0198725	0.0107875	0.0156376	0.0134729	0.0132217	0.0242766	0.0181288	0.0197388	0.0256321	0.00978834	0.0136458	0.0157178	0.023113	0.0141248	0.0284379	0.0176545	0.0233799	0.0236221	0.0170457	0.0172228	0.00565229	0.0283327	0.0127952	0.00283184	0.0126378	0.0190129	0.0190796	0.0153011	0.0178408	0.0163361	0.0211219	0.0118262	0.0206726	0.0138377	0.0225271	0.00851313	0.00938791	0.0208494	0.0243794	0.0164428	0.0115097	0.020206	0.0219764	0.0199101	0.008946	0.0326212	0.0171252	0.0186829
2006.05	0.0170065	0.0176832	0.0180863	0.0107569	0.0191868	0.0103412	0.0241699	0.016972	0.0217141	0.020489	0.0241687	0.0216145	0.0181865	0.0207119	0.014114	0.0246103	0.0135978	0.0301211	0.0124262	0.0175073	0.0160049	0.0106436	0.0159576	0.0107093	0.0246126	0.0154844	0.0207469	0.00831481	0.0149524	0.0156514	0.0173369	0.00989272	0.0148247	0.0111309	0.0231238	0.0144562	0.0201749	0.0175192	0.0145129	0.0167944	0.0162039	0.00957199	0.0186554	0.0184231	0.0257414	0.0234696	0.0316426	0.0231236	0.017877
2009.05	0.0212927	0.0125628	0.00237436	0.0217012	0.0177579	0.0148743	0.0112647	0.0232725	0.0220785	0.023289	0.0237296	0.0113423	0.0227742	0.0203065	0.018755	0.0207786	0.012588	0.0214608	0.0241629	0.0206024	0.0146955	0.0145299	0.0054453	0.0124888	0.0284019	0.00884407	0.0120295	0.0195337	0.0137347	0.0222004	0.0150388	0.0118401	0.00877094	0.0289346	0.0131734	0.0232052	0.00172148	0.0174157	0.0179147	0.0237832	0.0241127	0.00876788	0.0174751	0.00565864	0.0238376	0.0131811	0.0287931	0.0113478	0.0198505
2012.05	0.00825755	0.0140633	0.0118161	0.0139164	0.0155655	0.0117555	0.00844819	0.0153246	0.0266423	0.012294	0.0188919	0.0133249	0.013296	0.0193734	0.0203498	0.0214101	0.0185182	0.0153511	0.0127962	0.0182806	0.0106025	0.0097928	0.0361561	0.0241064	0.0116264	0.0103675	0.0188829	0.0152017	0.0293589	0.0228442	0.0171234	0.0162063	0.0117381	0.0233367	0.0081201	0.0212852	0.0119985	0.0208578	0.0221641	0.028273	0.0140906	0.0111673	0.0157753	0.0100807	0.0255552	0.0130054	0.0192899	0.0256689	0.0235259
2015.05	0.011438	0.0155052	0.01102	0.0171945	0.0173726	0.0151974	0.00840633	0.0248105	0.0167735	0.0147734	0.0163042	0.0187609	0.014525	0.0317054	0.0145992	0.0304344	0.0208261	0.0235851	0.0248169	0.0233321	0.0129969	0.0122573	0.0145314	0.00676836	0.0259776	0.011351	0.0151599	0.0205387	0.0155876	0.0214212	0.0154908	0.0121236	0.0166958	0.0223391	0.0156678	0.0039742	0.0173827	0.0117728	0.0202944	0.0211931	0.014081	0.0120758	0.00935924	0.0276387	0.0188137	0.0129909	0.0317712	0.023646	0.011145
2018.05	0.015184	0.0112356	0.00930916	0.0109891	0.0130785	0.0166236	0.0174219	0.022074	0.0159993	0.0159796	0.0104066	0.0232237	0.01722	0.0124364	0.00378384	0.0278353	0.0237729	0.0235209	0.0191732	0.0206182	0.0160933	0.0164653	0.0164951	0.0237341	0.00867431	0.0136377	0.0181726	0.0194182	0.0159938	0.0114243	0.0191865	0.0189363	0.0131871	0.0237954	0.0107348	0.0316493	0.00640955	0.0163369	0.0163071	0.0204405	0.0188448	0.00851031	0.0135035	0.0189757	0.0297138	0.0133984	0.0170271	0.021352	0.0115223
2021.04	0.00850707	0.0118999	0.00806857	0.0191417	0.0199421	0.0218014	0.0109719	0.0326871	0.0144817	0.0160172	0.0152039	0.0200849	0.0121639	0.0142612	0.0139794	0.0232276	0.0226489	0.0156137	0.0147731	0.0161055	0.0107449	0.0190962	0.0125494	0.0102403	0.013072	0.0151351	0.0183759	0.0212516	0.0112918	0.0150021	0.0151715	0.023125	0.0129781	0.0191494	0.00836061	0.0204769	0.0155522	0.0117637	0.0265014	0.021863	0.0184868	0.0132527	0.0215121	0.0185024	0.0288175	0.00932928	0.0247656	0.0200358	0.0238054
2024.04	0.0145175	0.00806207	0.0111317	0.0213916	0.0143788	0.016297	0.0130096	0.0109341	0.0272245	0.0172357	0.0161647	0.0142536	0.0212192	0.0256959	0.0152338	0.0243809	0.0303416	0.01657	0.0200687	0.015384	0.0213636	0.0218503	0.0149529	0.00809416	0.0166502	0.014618	0.0214168	0.0223531	0.0149366	0.0162882	0.00705131	0.0175858	0.014037	0.0185706	0.0160849	0.0152352	0.0196306	0.0191754	0.0137797	0.0296476	0.0195347	0.00670416	0.0198483	0.0174763	0.0234981	0.0168952	0.0188985	0.0164693	0.0150952
2027.03	0.0214146	0.00745866	0.00918686	0.0204608	0.016534	0.00844187	0.0222949	0.0255517	0.0124765	0.0175111	0.0233452	0.0195152	0.0159278	0.00988857	0.0237391	0.0240111	0.0138058	0.0166256	0.0225013	0.021879	0.0175649	0.0152761	0.00928464	0.0122166	0.0121733	0.0116694	0.0214096	0.0232134	0.0174793	0.0112485	0.0135546	0.0188463	0.0134036	0.0301456	0.0134022	0.0110971	0.0076415	0.0175031	0.0174955	0.0238562	0.0114876	0.0153787	0.0209306	0.00335881	0.0299652	0.0187881	0.0256463	0.014854	0.0255728
2030.03	0.0135632	0.0100438	0.0166478	0.00914394	0.0193688	0.0172631	0.0114522	0.0244241	0.00998124	0.0242766	0.0166865	0.0185851	0.0192655	0.0179807	0.0204464	0.0252961	0.0195963	0.0127457	0.0256054	0.0216479	0.018112	0.00642187	0.0203622	0.0109762	0.0163659	0.00866358	0.00687956	0.00991234	0.0131347	0.0190192	0.0117168	0.0208583	0.0108811	0.0274767	0.0129334	0.0203768	0.0125005	0.0145821	0.0200506	0.0204108	0.0177238	0.00892664	0.00448865	0.0248004	0.0220107	0.00996245	0.0223293	0.0274588	0.0253719
2033.02	0.0116035	0.0122851	0.0123027	0.0136325	0.0130161	0.0172364	0.0143632	0.0222465	0.015642	0.0221473	0.0154856	0.0175306	0.02061	0.0158732	0.0191141	0.0228719	0.0101423	0.023006	0.0104423	0.0219536	0.0187623	0.0157191	0.0195312	0.0164608	0.0160268	0.0160901	0.0163479	0.0234626	0.0102384	0.0157276	0.0193655	0.0208715	0.0157375	0.0169867	0.00914739	0.0233075	0.0125743	0.0122034	0.0188386	0.0315045	0.0195825	0.0168398	0.0236739	0.027238	0.0313215	0.0131051	0.014283	0.0191792	0.0128051
2036.01	0.0107804	0.00723129	0.00778086	0.0192725	0.015277	0.020058	0.0153684	0.0191823	0.0182634	0.0181963	0.0176811	0.0219598	0.0209077	0.0238272	0.0130131	0.021711	0.0155055	0.0125934	0.0162244	0.0162481	0.012899	0.0206074	0.0158744	0.00915486	0.0178372	0.0143948	0.0161381	0.0192667	0.0170819	0.0240139	0.0203557	0.0139846	0.00543175	0.0219474	0.0189391	0.0141348	0.0105662	0.0140016	0.0203529	0.0229146	0.019432	0.00679431	0.0201895	0.0201068	0.025787	0.0156741	0.0292567	0.0188849	0.0149866
2039	0.0108712	0.00956631	0.00836955	0.01626	0.0103455	0.0191591	0.0112615	0.0287346	0.0178162	0.0198082	0.0187029	0.0278948	0.0214911	0.027262	0.00743395	0.0178389	0.0187698	0.021647	0.0188908	0.0231024	0.0165301	0.0137305	0.0121476	0.00935732	0.0256961	0.0114346	0.0126888	0.020855	0.0100379	0.021947	0.0196096	0.0184873	0.0108097	0.0233015	0.012887	0.0267664	0.0187967	0.02348	0.0259328	0.0199083	0.0171705	0.0128442	0.0201598	0.021956	0.0189036	0.0164428	0.0292609	0.0200278	0.0248379
2041.99	0.0099357	0.0173213	0.017749	0.0186852	0.0167677	0.0116342	0.0220574	0.020717	0.0174744	0.0247392	0.0175488	0.0219286	0.011893	0.0231084	0.0166081	0.0212381	0.0201277	0.0209043	0.0184211	0.0285433	0.0195458	0.0271556	0.0203758	0.0187964	0.0219755	0.0114531	0.0251929	0.025139	0.0166926	0.0149565	0.022842	0.0170192	0.0183129	0.0167568	0.0165803	0.020083	0.0147374	0.014544	0.0184371	0.0306995	0.0128675	0.0168677	0.028422	0.0245068	0.0321184	0.0255842	0.0257909	0.0298448	0.0192246
2044.98	0.014574	0.0132835	0.0168342	0.0201211	0.0163089	0.0223919	0.0270059	0.0189901	0.0243914	0.0277339	0.0230947	0.0187358	0.0260007	0.0152545	0.0192346	0.0264887	0.0287175	0.0262604	0.0159009	0.0195848	0.0184865	0.0108542	0.0201926	0.0224279	0.0271935	0.0118482	0.0160266	0.0185357	0.010209	0.0196814	0.0129889	0.0240219	0.0176553	0.0177426	0.0148126	0.0135075	0.0128695	0.0107927	0.0279567	0.0212542	0.0234035	0.0099017	0.0183023	0.0166513	0.028425	0.00947106	0.0259645	0.0226838	0.0220342
2047.96	0.0177576	0.00753845	0.0159796	0.0145401	0.0158136	0.0180326	0.028703	0.0271752	0.0119392	0.027821	0.0227106	0.0167706	0.0180837	0.0163322	0.0172618	0.0217047	0.021883	0.0178542	0.0282785	0.0200099	0.00858718	0.0169852	0.0201629	0.0315114	0.0201112	0.0189226	0.0227272	0.0273489	0.011012	0.0257898	0.0188916	0.0147521	0.0196062	0.0142623	0.0197923	0.0242867	0.0225739	0.0147355	0.0195313	0.0265014	0.0166855	0.0156668	0.0207376	0.035171	0.024878	0.0170111	0.0211672	0.0228434	0.0183787
2050.95	0.0132999	0.0094955	0.0167258	0.0121361	0.0226415	0.0198735	0.0147386	0.0209044	0.0103921	0.0192351	0.019372	0.0112555	0.0212774	0.0195304	0.0211838	0.0218526	0.0106177	0.0322975	0.0198182	0.0247986	0.0231719	0.0181776	0.01771	0.0172511	0.0260613	0.0167931	0.0251885	0.0296295	0.0189005	0.0209695	0.0202946	0.0209962	0.0220265	0.0249715	0.007677	0.0188933	0.0245761	0.0122751	0.0116647	0.0217114	0.0211776	0.00634986	0.0285219	0.0297	0.0188918	0.0262426	0.0304341	0.025587	0.0175003
2053.93	0.0217266	0.012706	0.022787	0.0230761	0.0206722	0.0215376	0.0349953	0.0319254	0.015452	0.0260411	0.0289127	0.0305901	0.0254807	0.0138624	0.0186509	0.030247	0.0242159	0.0297679	0.0309544	0.0139038	0.0210594	0.0102708	0.0172776	0.0128708	0.0223346	0.0165453	0.0144768	0.0180388	0.0181844	0.0196903	0.0187199	0.0210454	0.021572	0.0223063	0.024979	0.0281396	0.0250329	0.0177463	0.0229465	0.0228964	0.0149762	0.00927933	0.01929	0.0187924	0.0265596	0.0189194	0.0263144	0.0151345	0.013478
2056.91	0.0208831	0.0062709	0.0200467	0.0195726	0.0236325	0.0186411	0.00970929	0.0310227	0.0276422	0.0186546	0.0232993	0.0202388	0.0297495	0.0266189	0.0123044	0.0237765	0.0313248	0.0231379	0.0151959	0.0231802	0.0165363	0.0192597	0.0327379	0.0167726	0.0253643	0.0205293	0.0216716	0.020904	0.021387	0.027734	0.0286973	0.0267431	0.0180026	0.0292829	0.0136597	0.0200569	0.0230602	0.0181934	0.0245005	0.0181431	0.0166682	0.0123562	0.0321383	0.0264078	0.0289097	0.0280656	0.0346413	0.0309263	0.0319102
2059.9	0.0283833	0.0156316	0.0225152	0.020237	0.0175554	0.0203762	0.0250672	0.0145284	0.0266234	0.0264414	0.0262022	0.0199983	0.0227168	0.0296412	0.00962631	0.0223795	0.0245833	0.0212696	0.0230787	0.0297866	0.0162936	0.0241823	0.0243796	0.0180143	0.0236616	0.0129556	0.0152608	0.0194141	0.0166666	0.0268122	0.0147532	0.0282803	0.0202336	0.0242617	0.0230885	0.019806	0.0101666	0.0309246	0.0315302	0.0230571	0.0242037	0.0151824	0.0203488	0.0228201	0.027185	0.0127296	0.0231821	0.0279096	0.0328373
2062.88	0.0137694	0.0192341	0.024419	0.0202387	0.0230231	0.0246715	0.0192633	0.0215222	0.0220249	0.0214486	0.0212143	0.033769	0.0251995	0.0153988	0.0183695	0.0249274	0.0221369	0.0210365	0.0272226	0.016114	0.0247968	0.0179323	0.0118434	0.0082887	0.021008	0.0127061	0.0229575	0.0215932	0.0236405	0.0217379	0.02955	0.0237794	0.0217602	0.0360353	0.0175771	0.0202036	0.0224209	0.0255753	0.0252875	0.037515	0.0262404	0.0164289	0.0346931	0.0249999	0.0324658	0.0277914	0.037665	0.0327063	0.0166734
2065.86	0.0197597	0.0183424	0.0223109	0.0165537	0.0173047	0.0211108	0.0309744	0.0252389	0.0156713	0.0251439	0.0169252	0.0237557	0.0262164	0.0202344	0.019874	0.0306669	0.0293706	0.0283072	0.0197684	0.0198773	0.00939656	0.0148677	0.0144906	0.0273852	0.0187437	0.014188	0.0244712	0.0209254	0.0271066	0.0263288	0.0164079	0.0247413	0.0149871	0.0264227	0.0111528	0.0153526	0.0144951	0.0209747	0.022468	0.0140094	0.0292701	0.0176373	0.0203368	0.0261202	0.029889	0.0366453	0.0412939	0.0206378	0.0240281
2068.84	0.0166727	0.0165518	0.0198915	0.0155226	0.0180925	0.0241843	0.0206255	0.0214722	0.0258369	0.0235154	0.0210862	0.0223283	0.019826	0.0132166	0.0203168	0.0240705	0.0136728	0.0276656	0.02191	0.027749	0.0165823	0.009763	0.0183373	0.0286014	0.0209773	0.0100532	0.0279064	0.0181894	0.0152398	0.0225082	0.0192418	0.0125253	0.0163929	0.0231082	0.0276526	0.0230929	0.0211308	0.0155842	0.0219558	0.0242278	0.0246025	0.0104119	0.0268935	0.0224466	0.02825	0.0194989	0.0354636	0.027463	0.0165867
2071.81	0.0203331	0.0141562	0.0234194	0.0180269	0.0164461	0.0234166	0.0246337	0.0229464	0.0283301	0.0320073	0.0189997	0.0214854	0.0159766	0.0229523	0.0171454	0.0277658	0.0141337	0.0141982	0.0259855	0.0189541	0.0142442	0.0145056	0.0253252	0.0194748	0.0131258	0.0157689	0.0127454	0.0252382	0.0196973	0.0191453	0.0213779	0.0287578	0.0172529	0.0213978	0.0149642	0.0233619	0.0244515	0.00997306	0.021803	0.0262945	0.0196415	0.0181912	0.0259744	0.0283341	0.0252748	0.0281486	0.0294237	0.0284052	0.024353
2074.79	0.020775	0.00887737	0.0099279	0.0193637	0.0196876	0.022869	0.026665	0.0433399	0.00877707	0.0290898	0.0198431	0.0128477	0.0184661	0.0162258	0.0219983	0.0182785	0.0377124	0.0275319	0.0356038	0.0241266	0.0166863	0.0160352	0.00694278	0.0131065	0.0240055	0.0140787	0.0106796	0.0138	0.0220436	0.0212878	0.0280921	0.0157818	0.0143596	0.0254045	0.0146425	0.0273075	0.0209187	0.0236369	0.0165673	0.0346577	0.0328612	0.0204505	0.0242543	0.0186928	0.02859	0.0143539	0.0318926	0.0277192	0.0329602
2077.77	0.0191774	0.0114238	0.00341715	0.0229632	0.0153807	0.0211621	0.0173224	0.0253398	0.0144101	0.0117799	0.019547	0.0159349	0.0222999	0.016316	0.0203479	0.0246019	0.00935327	0.0225064	0.0263495	0.0139265	0.0186357	0.00968553	0.015353	0.0346619	0.00849174	0.0137017	0.0176413	0.02623	0.0155098	0.0269659	0.0240278	0.0211423	0.0172377	0.0191089	0.0147442	0.0269184	0.0154794	0.0125215	0.0223052	0.0299043	0.0138002	0.0297532	0.0253145	0.0219172	0.0256689	0.0290292	0.0269789	0.0242192	0.00871908
2080.74	0.008149	0.0181297	0.0218603	0.0223267	0.01785	0.0175184	0.0188864	0.0172137	0.0259901	0.0330309	0.0127312	0.0248181	0.0149574	0.021352	0.0225537	0.0281092	0.0282475	0.0222319	0.0306107	0.0182824	0.0134626	0.0176314	0.0208679	0.017711	0.022792	0.0127817	0.0137579	0.0255307	0.0219295	0.0220565	0.0204294	0.0170174	0.0118926	0.0163247	0.0114597	0.0166516	0.0161612	0.0183878	0.0233564	0.0244635	0.0166728	0.00986449	0.0139653	0.0265393	0.0279233	0.0271604	0.0290552	0.0235435	0.0157266
2083.71	0.0190258	0.0153143	0.0183588	0.0118086	0.0138181	0.0311508	0.00167675	0.0256809	0.0287777	0.0221691	0.0189061	0.0130643	0.0199133	0.0224733	0.0278761	0.0193502	0.0170121	0.0203995	0.023296	0.0214432	0.0192593	0.0174557	0.015706	0.0168722	0.0127842	0.0216635	0.0154654	0.0265552	0.0133155	0.0225891	0.0189392	0.0262906	0.015198	0.0302182	0.0131469	0.017476	0.0214125	0.0225795	0.0227646	0.0241012	0.0261173	0.0233543	0.0296545	0.0345374	0.0256287	0.0348473	0.0336122	0.0266551	0.0182124
2086.69	0.0265066	0.00716111	0.0193898	0.0189162	0.0203558	0.0156004	0.0330475	0.0190157	0.027917	0.0197357	0.0192807	0.0179176	0.0316099	0.00834625	0.0128142	0.0297418	0.0322817	0.0180336	0.0305667	0.0223391	0.023936	0.0105755	0.0315602	0.020461	0.0194066	0.016983	0.0110235	0.0202723	0.020454	0.0216833	0.0205737	0.0205341	0.0223526	0.0256121	0.0177947	0.0124572	0.0204342	0.0159844	0.0206251	0.0200766	0.0144936	0.00463907	0.0353537	0.0221314	0.0187985	0.0187348	0.0350268	0.022431	0.0307225
2089.66	0.00960678	0.0155767	0.0113283	0.0223674	0.016623	0.0222894	0.02433	0.0196812	0.0210509	0.0222628	0.0177581	0.0176441	0.0160154	0.0102985	0.0171192	0.0213944	0.0380492	0.0219821	0.0270135	0.0200491	0.0201145	0.0216403	0.0204186	0.00748329	0.0191179	0.0145741	0.0128052	0.0234769	0.0138448	0.0151624	0.0230274	0.0167919	0.0143895	0.0257794	0.017985	0.0326487	0.0158394	0.0259414	0.0184847	0.0280294	0.0194789	0.0134035	0.0183418	0.0155708	0.0217933	0.0280674	0.0217783	0.0245816	0.0362837
2092.63	0.0189777	0.0149819	0.0236188	0.0197431	0.0179337	0.0202383	0.0108537	0.021591	0.0191526	0.025957	0.0189533	0.0230859	0.0296503	0.0292324	0.00603028	0.0236468	0.0253961	0.0160173	0.0240133	0.0225152	0.0214591	0.0187836	0.0114395	0.0166087	0.0173218	0.015073	0.0178389	0.0105906	0.0172699	0.0278541	0.0320456	0.0233062	0.0191855	0.019563	0.0207424	0.025739	0.0188881	0.0229839	0.0245528	0.0219806	0.0196843	0.00809374	0.0223883	0.0142831	0.0358286	0.0173016	0.0195439	0.0235098	0.0254908
2095.6	0.00336872	0.00994514	0.00750567	0.0217635	0.0172995	0.0218553	0.0239823	0.0293386	0.0201278	0.0234249	0.0182105	0.0227059	0.0275468	0.0173429	0.0223991	0.0204766	0.0220062	0.0270292	0.0321473	0.0222591	0.0262119	0.0185973	0.0189877	0.0105093	0.0232442	0.0198471	0.0120273	0.0224021	0.019489	0.0207788	0.0147015	0.0270326	0.0232805	0.0247817	0.0146938	0.0272633	0.0160409	0.0243159	0.0258722	0.0161464	0.0221	0.00887942	0.0178861	0.0254851	0.0289373	0.0217636	0.0282905	0.022748	0.0275502
2098.56	0.0218318	0.0137531	0.0199705	0.0165789	0.0194503	0.0177606	0.0160178	0.0240458	0.0210056	0.0230599	0.0199214	0.0232852	0.0161358	0.0102722	0.021708	0.0267616	0.0154342	0.0196195	0.0281751	0.0232171	0.0190937	0.0126467	0.0232116	0.0270157	0.0167366	0.0177559	0.0127894	0.0172414	0.0206589	0.0212601	0.0254498	0.0129239	0.0219449	0.0262524	0.0244882	0.0168119	0.0186646	0.0222694	0.0287572	0.0171738	0.0248899	0.01271	0.0267246	0.0286938	0.033236	0.0240669	0.0340295	0.0294218	0.0119289
2101.53	0.0161115	0.00900602	0.0223705	0.0128659	0.0151272	0.0159937	0.0154467	0.0237581	0.0272568	0.0244652	0.0179706	0.0231261	0.0344437	0.0158862	0.0183311	0.0277863	0.0115471	0.0287355	0.0128326	0.0305867	0.0215787	0.0224665	0.0196628	0.0113667	0.021413	0.00936535	0.020376	0.0205387	0.0206291	0.0230525	0.0157355	0.03141	0.015666	0.0177492	0.0167927	0.019204	0.0197235	0.0108782	0.0226928	0.016509	0.0258323	0.0125837	0.0255732	0.0136634	0.0260601	0.0219305	0.0374505	0.0200584	0.0212875
2104.5	0.0211995	0.0188843	0.0297247	0.0152574	0.0215025	0.0180321	0.0165333	0.0207918	0.0320055	0.0207284	0.0262761	0.0150334	0.0174775	0.0161029	0.0134272	0.025872	0.0362832	0.0214987	0.0311767	0.0256838	0.0133575	0.0112083	0.0385882	0.0158703	0.0176198	0.0125122	0.0206045	0.0179845	0.0155309	0.0245471	0.0222219	0.0196113	0.00962361	0.0122467	0.0122911	0.00883881	0.0143755	0.0204899	0.024994	0.0215724	0.021903	0.0223301	0.0208102	0.017576	0.0287207	0.0243942	0.0286851	0.0257672	0.0324632
2107.46	0.023092	0.0129055	0.0165504	0.016356	0.016551	0.0225892	0.0210176	0.0222426	0.010419	0.0128543	0.0228211	0.0231676	0.0272459	0.0106154	0.0238529	0.0246496	0.0221322	0.0195719	0.0125927	0.0213919	0.0209137	0.0175556	0.0189961	0.0251253	0.0132754	0.0207327	0.00958814	0.0230581	0.0161496	0.0233486	0.0223495	0.0200517	0.0192631	0.0178678	0.0305882	0.00544482	0.0202685	0.0229572	0.0192357	0.00962646	0.0178464	0.0118575	0.013966	0.0321224	0.0346418	0.0209514	0.0391688	0.0190842	0.0153687
2110.43	0.0173465	0.0100178	0.0108242	0.0196428	0.0141379	0.0165305	0.0314098	0.0210577	0.0247826	0.0250915	0.0200888	0.0222866	0.0118041	0.027119	0.0131146	0.0269474	0.0183868	0.0227833	0.0159371	0.0227973	0.0228155	0.0161053	0.0183518	0.0279696	0.0042091	0.0179763	0.0133904	0.0314548	0.0158321	0.0166684	0.0202552	0.0111909	0.0244614	0.0313186	0.0178561	0.0238855	0.0225433	0.0209801	0.0168438	0.02558	0.0338549	0.00513947	0.0210931	0.0299485	0.0327512	0.0255623	0.0245287	0.024908	0.0220688
2113.39	0.0175743	0.0150934	0.0116004	0.0211185	0.018914	0.0216884	0.015039	0.0197179	0.0206678	0.0203343	0.015244	0.0200886	0.0274874	0.0240265	0.0136141	0.0269808	0.0272372	0.0201872	0.0250049	0.0273797	0.020816	0.0228716	0.020492	0.0207265	0.0147393	0.0187688	0.0131451	0.0238701	0.0132628	0.0225088	0.0175971	0.0208139	0.0150204	0.0144503	0.0161783	0.0355471	0.0207992	0.0195941	0.0156067	0.0178125	0.0249846	0.00955651	0.0233851	0.0281991	0.0218188	0.0191528	0.0362921	0.0316019	0.0271599
2116.35	0.00922535	0.00699983	0.0154078	0.0167187	0.019989	0.0170353	0.0211828	0.0233641	0.00935606	0.0245785	0.0176638	0.0276126	0.0211706	0.00914267	0.014158	0.0161304	0.0139008	0.0234744	0.0209936	0.0258438	0.0210611	0.0102973	0.0230983	0.0190311	0.0167186	0.0118008	0.0173449	0.0205907	0.0164583	0.0225619	0.0132339	0.014953	0.0164656	0.0205957	0.0240906	0.0227742	0.0175455	0.0195047	0.026215	0.0200887	0.0185725	0.0172705	0.0318459	0.0254538	0.0242855	0.0357688	0.0262932	0.0241204	0.0183576
2119.31	0.0117385	0.0076288	0.0130218	0.0215457	0.0209867	0.0219512	0.00943142	0.0334886	0.0169258	0.0251719	0.0104886	0.0292308	0.0180496	0.0167002	0.0232681	0.0251986	0.026932	0.0230403	0.0194022	0.0189871	0.0166843	0.0124457	0.0243674	0.0145898	0.0199906	0.0158119	0.0219589	0.0221542	0.0138337	0.0220379	0.0281554	0.0212857	0.0186823	0.0220101	0.0179805	0.0134779	0.0107704	0.012708	0.0268105	0.00859877	0.0157591	0.0132952	0.0295857	0.0126394	0.0265527	0.0142107	0.0385329	0.0293062	0.028925
2122.27	0.0217162	0.0089738	0.0222054	0.0202546	0.0146759	0.0136751	0.00673363	0.0362851	0.0208784	0.0218718	0.0179692	0.0268104	0.0239003	0.020275	0.0141981	0.0245162	0.0226853	0.0221724	0.0155989	0.0226344	0.0259059	0.0203383	0.021353	0.0116212	0.0106569	0.02283	0.021278	0.0251405	0.0198672	0.0198298	0.0201626	0.0195536	0.0184631	0.0260571	0.0200732	0.00485645	0.0226242	0.0151218	0.0143872	0.0174437	0.0206737	0.0211894	0.0272311	0.0355143	0.0247407	0.0179427	0.0351574	0.0281667	0.0247365
2125.23	0.0141191	0.00615721	0.0255237	0.0159796	0.0207667	0.0223254	0.0274918	0.0216672	0.0101228	0.0256174	0.0156918	0.0238628	0.0191125	0.0128125	0.00886317	0.0226229	0.0239758	0.0197253	0.0136549	0.0240675	0.0249251	0.0182318	0.0196935	0.0158797	0.00985683	0.0146447	0.00906853	0.0203354	0.0187446	0.0286741	0.0162738	0.0135648	0.0194185	0.02469	0.0114778	0.0259876	0.0216157	0.0325734	0.0233431	0.0133434	0.0245364	0.0186871	0.0287468	0.0144689	0.0247446	0.0268908	0.0392628	0.0267019	0.024674
2128.19	0.0276587	0.0111381	0.0238564	0.0137693	0.014468	0.0219632	0.0271486	0.0213927	0.0181463	0.0222526	0.0200886	0.0227246	0.0210742	0.0168382	0.0138775	0.0244662	0.0165257	0.0204527	0.025701	0.0150982	0.0251169	0.014795	0.020934	0.0131925	0.0150412	0.0150839	0.0172001	0.0201749	0.0132751	0.0176283	0.0138663	0.00875989	0.0155509	0.0144711	0.0156143	0.0280177	0.0133639	0.021232	0.0276457	0.013754	0.0161659	0.0140808	0.00910762	0.0247046	0.0315619	0.0248575	0.0359282	0.0266363	0.0174371
2131.14	0.0227883	0.00584157	0.00897896	0.0138585	0.02015	0.0173863	0.0167823	0.0229926	0.00485667	0.0292785	0.0154054	0.0122937	0.0225108	0.0172191	0.0175684	0.0210132	0.0210238	0.0242535	0.0280255	0.0230585	0.0157949	0.0148879	0.0173794	0.019036	0.0214206	0.0154575	0.0170698	0.0202763	0.0139806	0.023701	0.0213981	0.0212183	0.0214379	0.027785	0.0124451	0.0186391	0.0187561	0.0157179	0.0177361	0.0191874	0.0228608	0.0210592	0.0283026	0.0125796	0.024845	0.0236321	0.0330449	0.0279727	0.0199453
2134.1	0.0121948	0.00818675	0.0164991	0.022255	0.0140635	0.0177997	0.0330414	0.0246763	0.0190723	0.024698	0.0202663	0.0287719	0.0217371	0.00750514	0.0176872	0.0237958	0.0187215	0.0189538	0.0242221	0.0132142	0.0180755	0.0169923	0.0178977	0.0245834	0.00835396	0.0156559	0.017985	0.0163237	0.0181945	0.0226432	0.0170177	0.0158454	0.0195913	0.0238403	0.0148473	0.0121233	0.0175438	0.0197032	0.0277576	0.0147727	0.0283575	0.0125304	0.0260879	0.0187862	0.0328391	0.0187305	0.0333115	0.0250352	0.0376447
2137.05	0.0196208	0.00935125	0.0176407	0.0204781	0.0193129	0.019489	0.0234008	0.0220666	0.0146468	0.0208445	0.0189701	0.0247886	0.028516	0.0136459	0.015729	0.0255863	0.0296688	0.0270933	0.0211743	0.0117749	0.0220423	0.00935421	0.0239451	0.0146408	0.0104345	0.0101354	0.0161415	0.0127778	0.0236944	0.0237239	0.0149562	0.0172446	0.0136554	0.0173717	0.0132176	0.0302817	0.00892169	0.025822	0.0246829	0.0303154	0.0207614	0.0125025	0.0222828	0.0204356	0.0287542	0.0234657	0.0282805	0.0269309	0.0191332
2140.01	0.0206821	0.00765007	0.0249746	0.0121579	0.0178894	0.020861	0.0231301	0.0231206	0.0145151	0.0200161	0.0153871	0.0195777	0.0261123	0.0180149	0.013531	0.0284402	0.0135352	0.0250253	0.0205999	0.0167679	0.0249795	0.0207859	0.0251463	0.0175486	0.0255439	0.0141657	0.0144251	0.0266094	0.0113324	0.0265667	0.0183341	0.0209126	0.0144587	0.0242789	0.0223661	0.0153357	0.0277799	0.0172099	0.0248624	0.0174962	0.0222484	0.0170881	0.0251508	0.030531	0.0327825	0.0259534	0.0318792	0.0245419	0.02622
2142.96	0.0143841	0.00899473	0.0122137	0.0201731	0.0197004	0.0143484	0.00109216	0.0331614	0.0226896	0.0159431	0.0216169	0.0207205	0.0197744	0.0195919	0.0152616	0.0229147	0.0132833	0.0223893	0.0236889	0.024229	0.024629	0.0202629	0.0213706	0.0285336	0.0193522	0.0111665	0.0152009	0.017968	0.018386	0.0189101	0.03032	0.0293606	0.0191019	0.0195306	0.0183393	0.0337968	0.0214579	0.0227227	0.0167739	0.0183935	0.0164009	0.0173645	0.0231665	0.0319596	0.0330553	0.0213175	0.0351112	0.0244894	0.0378905
2145.91	0.0237482	0.0134014	0.0127772	0.018609	0.0228773	0.0169954	0.027038	0.0116384	0.0236316	0.0174537	0.0164096	0.0165478	0.0213017	0.0243608	0.0130133	0.0246	0.0154032	0.0308733	0.00315672	0.02277	0.0196293	0.0135589	0.0166187	0.0261352	0.0228968	0.0171217	0.0178677	0.0269012	0.0229399	0.0184258	0.0156042	0.01244	0.0129949	0.0169806	0.0219355	0.0191889	0.0150876	0.020012	0.0235767	0.0162672	0.0272266	0.0145318	0.02438	0.0246886	0.0321716	0.0263108	0.0325305	0.0308583	0.0320469
2148.86	0.0236954	0.00742218	0.0143323	0.0149773	0.0216856	0.0184445	0.0162903	0.0128678	0.0232724	0.0212591	0.0221215	0.0144503	0.0265768	0.0148576	0.0162811	0.0204503	0.0196433	0.0229034	0.0184217	0.0248502	0.0204001	0.0172384	0.0142329	0.0172246	0.0169456	0.00922491	0.0180796	0.0165599	0.0154971	0.0109543	0.0159632	0.0254256	0.0150181	0.0286669	0.016398	0.029482	0.0212046	0.0244412	0.0295507	0.0236214	0.0198227	0.0125802	0.015917	0.0207608	0.0276867	0.0193324	0.029561	0.0313521	0.0379837
2151.81	0.0270348	0.00969743	0.0175929	0.0198143	0.0171115	0.017337	0.0314277	0.0257182	0.0193302	0.0160874	0.0257816	0.0277835	0.0297065	0.020203	0.0160838	0.0268051	0.014053	0.0243918	0.0222593	0.0179338	0.0208179	0.0141601	0.00505532	0.0157319	0.00916003	0.0147177	0.00801571	0.0312251	0.0228718	0.0206318	0.0210076	0.017199	0.0167349	0.0201954	0.0218645	0.020921	0.00903582	0.0205258	0.0158879	0.0273291	0.0190384	0.00830627	0.0210725	0.0266055	0.0324003	0.0246331	0.0359299	0.0279537	0.0219116
2154.75	0.0160001	0.0134119	0.0176397	0.011724	0.0213765	0.0112151	0.00618282	0.0247758	0.0226857	0.0199845	0.0198904	0.0200345	0.0206718	0.0205906	0.00844039	0.0233465	0.0155129	0.0298409	0.0259988	0.0253428	0.0226543	0.0208662	0.0262976	0.0183634	0.0271371	0.0187402	0.00971357	0.0176967	0.0137953	0.0215227	0.0247641	0.0280963	0.0176461	0.0141897	0.0116907	0.0180353	0.0109004	0.0208531	0.024841	0.0139351	0.0148309	0.0164315	0.0194717	0.0293753	0.0251999	0.0253725	0.0330913	0.0257182	0.0322919
2157.7	0.019517	0.0121441	0.00978256	0.018696	0.00969948	0.0203317	0.0117243	0.00900042	0.0192238	0.0240375	0.0198616	0.0161143	0.0279338	0.0177948	0.00708257	0.0260532	0.0246871	0.0295851	0.0341509	0.0188612	0.0198661	0.0157347	0.00576685	0.0189105	0.031997	0.013628	0.0197262	0.0175567	0.0167598	0.0203982	0.0161329	0.0198751	0.0167108	0.013672	0.00928852	0.0287816	0.0177464	0.0237717	0.0253213	0.0134883	0.0259916	0.0185849	0.0213935	0.0237295	0.0291985	0.020223	0.0320247	0.0256758	0.0274721
2160.65	0.016061	0.00661622	0.0248255	0.022448	0.0183613	0.0220495	0.0247935	0.0154115	0.0224274	0.0203986	0.0248833	0.0156277	0.0194758	0.0146441	0.020188	0.0210785	0.0234598	0.0100095	0.0181678	0.0165032	0.0268488	0.0166204	0.0273567	0.0163054	0.0148298	0.0138766	0.0199032	0.0195116	0.0174399	0.0210652	0.0119882	0.016175	0.0142362	0.025593	0.0141848	0.0148369	0.0143275	0.0166871	0.0229842	0.0267987	0.0235007	0.016207	0.00504104	0.00972249	0.0263065	0.0248202	0.0200164	0.0316581	0.0225773
2163.59	0.00659839	0.0218801	0.0177833	0.0182094	0.0115247	0.00919407	0.0154596	0.0235354	0.024017	0.0171501	0.0220821	0.0139227	0.0181502	0.0226778	0.0109873	0.024014	0.0114903	0.0171347	0.0269437	0.0145399	0.0214365	0.0157296	0.00785075	0.00967306	0.0223592	0.0108776	0.0166101	0.0282341	0.0261431	0.0211431	0.0255151	0.0188727	0.0137828	0.035097	0.010771	0.0219742	0.015099	0.0234187	0.0171748	0.0233903	0.0164427	0.0145655	0.0178595	0.0317579	0.0236563	0.0264733	0.0259716	0.0298909	0.014702
2166.54	0.014472	0.00646059	0.0070561	0.0128945	0.0149227	0.0155183	0.0203977	0.0216977	0.0219135	0.021375	0.0141046	0.0207346	0.0199128	0.0148407	0.00955492	0.0224993	0.0301054	0.0170285	0.0307832	0.0219322	0.0171608	0.00596713	0.0149401	0.00479295	0.0277971	0.00963145	0.0148161	0.0279951	0.014166	0.0160103	0.0209415	0.0170477	0.0174515	0.0177273	0.00897741	0.0311818	0.0173854	0.0222082	0.0234275	0.0273484	0.0158627	0.00929057	0.019345	0.0197087	0.0298646	0.0169012	0.0302139	0.0238483	0.0298166
2169.48	0.00158751	0.0151845	0.0201159	0.0180627	0.0219382	0.0216328	0.0193268	0.0216245	0.0211533	0.0234015	0.0182445	0.014853	0.0207635	0.0120426	0.0266132	0.0302136	0.00896171	0.0257516	0.0220562	0.0199667	0.0157742	0.0109238	0.0187072	0.0160744	0.0157776	0.0125657	0.00958017	0.0246577	0.0208494	0.0186597	0.0235007	0.0163077	0.0171575	0.0333706	0.0145101	0.0197868	0.019728	0.0176221	0.020816	0.0272215	0.0153774	0.0143203	0.0227949	0.0226234	0.0261064	0.0229141	0.0288651	0.0223138	0.0272005
2172.42	0.0161886	0.00876477	0.0172096	0.0131229	0.0215467	0.0204635	0.0221019	0.0171604	0.0290863	0.023182	0.0186775	0.0127521	0.0194459	0.0204369	0.0143623	0.0266829	0.0221687	0.0210515	0.0255564	0.0199664	0.0236214	0.0136861	0.0191037	0.0190062	0.0151074	0.00913348	0.0126367	0.0286595	0.0109524	0.0224531	0.0307097	0.0186226	0.00888541	0.00867583	0.0101282	0.0204761	0.0169299	0.0220785	0.0257172	0.0298945	0.0147719	0.0161634	0.0231585	0.0239097	0.0323254	0.0281294	0.0311374	0.0249143	0.016613
2175.36	0.0194237	0.00778083	0.0123922	0.0251499	0.0235245	0.0211508	0.0169482	0.0171174	0.0212004	0.0224112	0.0165517	0.0113324	0.0151576	0.0176919	0.0254975	0.027048	0.000919251	0.0254226	0.0147158	0.0211971	0.0212995	0.0127075	0.0163417	0.0158306	0.0186408	0.0146049	0.0172048	0.0228232	0.0240104	0.0168792	0.0192033	0.0175687	0.0122835	0.0252762	0.0233859	0.0198927	0.0109426	0.0201071	0.0212521	0.0245519	0.0164815	0.0159811	0.0307959	0.0343131	0.0297997	0.0172836	0.0351142	0.0254913	0.0319625
2178.3	0.0240799	0.011694	0.0172694	0.0216685	0.0180115	0.0112386	0.0369596	0.0215837	0.0154289	0.0215003	0.0165074	0.0323803	0.0145012	0.0291036	0.0114637	0.0296381	0.0119448	0.0267309	0.0193999	0.016621	0.0222711	0.0251223	0.0255873	0.0220926	0.0126387	0.0133323	0.0152422	0.0180821	0.0187951	0.0267806	0.0201656	0.023514	0.0153889	0.0135234	0.00932662	0.0181177	0.013567	0.0212995	0.0239801	0.0277956	0.0239874	0.0171445	0.033343	0.0185667	0.0257236	0.018109	0.031058	0.0251809	0.0289046
2181.24	0.0233694	0.014802	0.0206442	0.0155638	0.0149531	0.0171902	0.0230694	0.0184395	0.0275831	0.0191931	0.0147684	0.0136244	0.0255036	0.0100969	0.0221456	0.0243902	0.00746766	0.0302545	0.0173367	0.0228066	0.0245068	0.0167022	0.0244757	0.0252771	0.0202304	0.00866358	0.0115191	0.0143992	0.0183305	0.0233779	0.0193341	0.0136863	0.0147376	0.0219452	0.0213853	0.0346011	0.0163372	0.0128423	0.0283375	0.0257135	0.0205201	0.00641288	0.0305334	0.0304312	0.0299962	0.0180166	0.0416007	0.0245107	0.0249901
2184.17	0.0184735	0.0154142	0.0126045	0.020913	0.0160757	0.0142397	0.0117101	0.0347005	0.0193364	0.0236818	0.0150807	0.0253479	0.0199797	0.0167533	0.0164042	0.027475	0.0099157	0.0283819	0.0248772	0.0153481	0.0233612	0.0216461	0.0215149	0.022042	0.0162833	0.0143278	0.0186809	0.0247848	0.0185937	0.0269453	0.0267798	0.0250409	0.0214093	0.020447	0.018359	0.00825526	0.0180321	0.0187962	0.0190715	0.0188653	0.0159811	0.0155523	0.0156959	0.025957	0.0317761	0.0239852	0.0297527	0.0286238	0.0286942
2187.11	0.019119	0.012857	0.0121873	0.0211721	0.0177168	0.0146446	0.0174833	0.0266523	0.0245369	0.0210173	0.0175274	0.0243214	0.0221953	0.00846752	0.0174541	0.0261884	0.0252661	0.0349948	0.0230274	0.0305259	0.0227589	0.0211588	0.02549	0.0178344	0.00874089	0.0160958	0.0182108	0.0176223	0.0225899	0.0193119	0.0133166	0.0262489	0.0164094	0.0185847	0.0245545	0.0210692	0.0141202	0.0155489	0.0258221	0.0260967	0.0149081	0.0168174	0.0225778	0.0296311	0.0293162	0.0184566	0.0247573	0.0243844	0.0284599
2190.05	0.0224401	0.0141242	0.023645	0.0216514	0.0176652	0.0217435	0.0189216	0.0282676	0.0190737	0.0186553	0.0210121	0.0235908	0.0247804	0.0115103	0.0163966	0.0214284	0.0201309	0.0303041	0.0257519	0.02225	0.0232066	0.025007	0.0258493	0.020594	0.0242311	0.012273	0.0180052	0.0124048	0.0183988	0.0170893	0.019203	0.0258545	0.0182936	0.0210204	0.0246921	0.0194369	0.0185874	0.0263776	0.0202819	0.0207631	0.0186085	0.00782604	0.0217949	0.0231423	0.0315624	0.0312032	0.0345513	0.0222306	0.0261992
2192.98	0.0093411	0.0162205	0.0127531	0.0164036	0.0127165	0.0163716	0.0269546	0.0176404	0.0155408	0.0278837	0.0230916	0.0230121	0.0152458	0.0172635	0.00713165	0.0216049	0.0266054	0.0260592	0.0321121	0.0140968	0.0232788	0.0116867	0.0166243	0.00995248	0.0216754	0.0165916	0.022246	0.0143728	0.0161842	0.0212184	0.0204388	0.0131758	0.0176925	0.0220929	0.0087871	0.026596	0.0224981	0.0230629	0.0218198	0.0358115	0.0229325	0.00466113	0.0138875	0.0370916	0.0260802	0.0304859	0.0416386	0.0156146	0.0228634
2195.91	0.0149543	0.0163405	0.0227986	0.0148207	0.0176003	0.0226856	0.011016	0.011911	0.0125424	0.0250195	0.0170899	0.034896	0.0202708	0.0205153	0.0160187	0.0288083	0.0202071	0.0317743	0.0294072	0.0191588	0.0206478	0.0148753	0.0193981	0.0136402	0.0198605	0.0176532	0.0177914	0.0182909	0.0178054	0.0244145	0.015818	0.0197999	0.0143113	0.0192539	0.0141008	0.0155738	0.00785884	0.0174879	0.0347672	0.0267101	0.0238151	0.00808155	0.0216686	0.0312797	0.0323343	0.0323719	0.0243894	0.0167547	0.0153632
2198.84	0.0185556	0.0133493	0.0220785	0.0136658	0.0165991	0.0196597	0.0199141	0.0193233	0.0161521	0.0237966	0.0218359	0.0189943	0.0332575	0.021696	0.0152716	0.0248562	0.0141325	0.0292298	0.0217328	0.0220361	0.020368	0.00721617	0.0209462	0.018502	0.0102457	0.0131023	0.011206	0.0157096	0.0174598	0.0277046	0.0202318	0.0234146	0.0191286	0.0188604	0.0189985	0.0259395	0.013721	0.0219209	0.0247342	0.0358738	0.0227038	0.00387843	0.0285902	0.0134363	0.0357376	0.0259863	0.0424592	0.0238227	0.0199279
2201.78	0.0173619	0.0124731	0.0191758	0.0148822	0.0236081	0.0210821	0.00598372	0.0274904	0.021365	0.0205334	0.0149605	0.0271718	0.0260134	0.0117264	0.0172482	0.0230004	0.0294364	0.0191001	0.0150656	0.0237071	0.0149517	0.01211	0.0181755	0.0203329	0.0279788	0.0152552	0.018335	0.0225939	0.0257844	0.021507	0.0262672	0.0258079	0.025539	0.0162363	0.0154443	0.0227549	0.0211955	0.0203971	0.0245085	0.022064	0.0195102	0.0152339	0.0279868	0.0269249	0.0316989	0.0279467	0.0322168	0.0256059	0.0224308
2204.7	0.0186796	0.0125778	0.01457	0.0162045	0.0290384	0.0234217	0.0266095	0.0123517	0.0164954	0.0192691	0.0220963	0.0238282	0.0193319	0.0223972	0.0180829	0.0263091	0.0156919	0.0213095	0.0189024	0.0281108	0.0270032	0.0155657	0.0242722	0.03368	0.0112798	0.0188149	0.0234157	0.0196406	0.0228613	0.024326	0.0220767	0.0188166	0.0210996	0.0178725	0.0191569	0.0236575	0.0246395	0.0315732	0.0299537	0.0198944	0.0270353	0.0210544	0.0234736	0.0206185	0.0339595	0.0341004	0.0248618	0.0404584	0.0313486
2207.63	0.0209194	0.00814061	0.0184857	0.0263597	0.0186163	0.0174361	0.0304948	0.0336443	0.0304405	0.0229152	0.0221364	0.0183456	0.0286018	0.0128422	0.0133166	0.0228722	0.0171096	0.0220566	0.0166225	0.0291879	0.0242936	0.00579287	0.0275407	0.0167371	0.0109151	0.0191608	0.0152623	0.0246894	0.016903	0.0217947	0.0253353	0.0304657	0.0159811	0.0355552	0.0184585	0.0448194	0.0177743	0.0186023	0.0218058	0.0176389	0.0232762	0.0217453	0.0209191	0.0336817	0.0362762	0.032065	0.0270289	0.0226623	0.0183241
2210.56	0.0212035	0.0175672	0.0288161	0.0208722	0.0207242	0.0213839	0.0146726	0.020427	0.0161572	0.0268003	0.0186256	0.0236162	0.015169	0.0273604	0.00399315	0.0224166	0.0120294	0.0266594	0.0188315	0.0261851	0.0254004	0.0240316	0.0253569	0.0224932	0.0221108	0.0191375	0.0151098	0.0248585	0.0121886	0.0200412	0.0216255	0.0267797	0.0219738	0.0208383	0.0184749	0.0219173	0.00986979	0.0204618	0.0284234	0.0255657	0.0216111	0.0130894	0.0276689	0.0289879	0.0300385	0.0233888	0.0280706	0.0304226	0.028801
2213.49	0.0220532	0.0163062	0.0221189	0.0169042	0.0203345	0.0241523	0.0174732	0.0261165	0.0133043	0.0191902	0.0146867	0.0190739	0.0259678	0.0333014	0.0241562	0.0231547	0.0216608	0.0303774	0.00597225	0.0164906	0.0255428	0.0221132	0.0154643	0.0206891	0.00917676	0.0146567	0.0193777	0.0172261	0.029548	0.0310975	0.0227068	0.0198859	0.0197571	0.0288132	0.0222406	0.0197824	0.0118553	0.0214947	0.0199034	0.000513574	0.0219568	0.0247602	0.0241492	0.0270001	0.0233633	0.0354641	0.0293045	0.0271163	0.0356899
2216.41	0.0254026	0.0106957	0.0143953	0.017612	0.020923	0.0162282	0.0144253	0.0160439	0.0151452	0.0230584	0.0264917	0.0298498	0.0260955	0.0240959	0.0142829	0.0232476	0.0218873	0.0271133	0.0297597	0.0228202	0.0232114	0.00973896	0.0218149	0.00936656	0.029871	0.0151751	0.0196171	0.0234159	0.0192605	0.0167075	0.0115597	0.0270196	0.018274	0.0285421	0.0219796	0.0121564	0.0240425	0.0257832	0.0249746	0.0332822	0.014006	0.023675	0.0434351	0.0291116	0.0267956	0.023303	0.0440581	0.0265223	0.0239203
2219.34	0.0179058	0.00858302	0.0163519	0.0276626	0.0205413	0.0281167	0.0248415	0.0225787	0.0210104	0.0306797	0.0147492	0.0194727	0.0340384	0.0175862	0.0163262	0.026465	0.024932	0.0278577	0.0220537	0.024355	0.0313588	0.0184818	0.0208438	0.0278069	0.0172259	0.0163483	0.0147449	0.0220301	0.0146176	0.0180593	0.0198407	0.0239187	0.0162886	0.0263552	0.0209885	0.0355184	0.0148531	0.0151841	0.025866	0.0261271	0.0243473	0.0223235	0.0280952	0.0201444	0.0316035	0.0264619	0.0341613	0.0305313	0.024841
2222.26	0.0174001	0.0162605	0.0249095	0.0265118	0.0258391	0.0185108	0.0219826	0.0199139	0.0107889	0.0160046	0.0257532	0.0326078	0.0186045	0.0199916	0.0157586	0.0239354	0.00959221	0.0309439	0.0178627	0.0179008	0.0260547	0.0135799	0.0233137	0.0120031	0.025972	0.0226734	0.0208758	0.025021	0.0143035	0.0267216	0.0271916	0.0204186	0.0147371	0.0259717	0.0247086	0.0223911	0.0278592	0.0208313	0.034376	0.0173856	0.0184452	0.0264972	0.036494	0.0296155	0.0241877	0.0219018	0.0314709	0.0290108	0.035768
2225.18	0.0205698	0.0120115	0.0224407	0.0187552	0.0271138	0.0190196	0.0182606	0.0146419	0.0327861	0.0216019	0.020675	0.0299098	0.0178265	0.0316795	0.0152998	0.0233971	0.0366349	0.0229567	0.014518	0.0218075	0.0234849	0.014567	0.0207101	0.0122682	0.0178759	0.0179185	0.0118524	0.0265166	0.0195355	0.021611	0.0193359	0.0179387	0.0177722	0.0187391	0.0193334	0.0306132	0.0109476	0.0247811	0.0214471	0.0345835	0.0235679	0.0263304	0.025642	0.0254007	0.040691	0.0177706	0.0294127	0.0151345	0.0495129
2228.11	0.0208396	0.0209747	0.0225079	0.0142914	0.0214228	0.0231642	0.0262325	0.0234735	0.00899158	0.0292512	0.0196319	0.0235659	0.0315604	0.0202248	0.00612548	0.0217736	0.029695	0.0260334	0.0341594	0.0257323	0.0220716	0.0263862	0.0137811	0.0169434	0.0249822	0.0107181	0.0125318	0.0324038	0.0240937	0.0189038	0.0155007	0.0245684	0.0176805	0.0266128	0.0208085	0.0275604	0.0263391	0.0206707	0.0221887	0.0203814	0.0163529	0.0202737	0.0319857	0.0207782	0.0285046	0.0310614	0.0289147	0.0253403	0.0306068
2231.03	0.0163277	0.00352124	0.0223984	0.0201995	0.018907	0.0155143	0.0288562	0.0177075	0.0175941	0.0203146	0.0217396	0.0192609	0.0195505	0.0198701	0.0142229	0.03044	0.0207048	0.0227001	0.0297477	0.0231997	0.0253256	0.0150848	0.0262187	0.0231868	0.0277439	0.0132646	0.0177543	0.0290402	0.0219521	0.0284339	0.0133308	0.0219866	0.0224324	0.023705	0.0267734	0.0358963	0.0225494	0.0267664	0.0239949	0.020709	0.0181667	0.0180062	0.0402409	0.0178625	0.0288836	0.0299405	0.0423146	0.0292141	0.0316088
2233.94	0.0185356	0.0140957	0.0179477	0.0231284	0.0158385	0.0160102	0.0338064	0.0190565	0.0275832	0.027246	0.022443	0.0243723	0.0212733	0.0101774	0.00271594	0.0310666	0.0201591	0.021686	0.0201329	0.0171719	0.0216135	0.020048	0.0145648	0.0148836	0.0265797	0.0169702	0.019411	0.0300965	0.0184551	0.0276269	0.0247395	0.0236576	0.0226779	0.0279976	0.0163852	0.0177948	0.0203421	0.0195187	0.0182519	0.0189569	0.0158613	0.0254558	0.0240777	0.0259689	0.0269735	0.0209803	0.0409061	0.0254632	0.0307002
2236.86	0.0183033	0.00938998	0.0191183	0.0229564	0.0249503	0.0172264	0.024577	0.0175066	0.0170596	0.0320141	0.0184239	0.0332558	0.0225591	0.016116	0.0301379	0.0242022	0.017398	0.0338939	0.0231402	0.015004	0.0237623	0.0244117	0.0222265	0.0182936	0.0182863	0.0200149	0.0179271	0.0237017	0.02554	0.0343187	0.0145216	0.0282499	0.0181003	0.016571	0.0121579	0.0182751	0.0257824	0.020941	0.0296329	0.0248578	0.0281372	0.0239815	0.0231835	0.0247701	0.0361174	0.0231811	0.0268657	0.0236469	0.0279739
2239.78	0.0150547	0.0183057	0.0244716	0.0247566	0.0237191	0.0212837	0.0233604	0.03027	0.0161727	0.0265967	0.0164911	0.0196654	0.0277294	0.0193582	0.0154396	0.0288611	0.01389	0.029318	0.0133506	0.0225253	0.0222585	0.0211523	0.0139168	0.0251571	0.0258798	0.0177096	0.0215647	0.0245926	0.0188133	0.0266149	0.0200756	0.022543	0.0167336	0.0327724	0.0224881	0.0125195	0.024499	0.0215771	0.0200548	0.0307721	0.0274242	0.0276631	0.0259555	0.0243012	0.0288069	0.0246348	0.0232995	0.026806	0.0330481
2242.7	0.0187845	0.0163452	0.0248357	0.0257056	0.0187641	0.0207225	0.0224723	0.0199537	0.0170067	0.0274639	0.0229857	0.0187282	0.0209091	0.0241052	0.0171183	0.0262644	0.028883	0.0251146	0.0118913	0.0186993	0.0256362	0.0211829	0.028565	0.0150833	0.0143692	0.012314	0.0162267	0.0259358	0.0264183	0.0206583	0.0240206	0.031827	0.0141261	0.0238378	0.0180853	0.0170684	0.0181121	0.0253375	0.0224447	0.0231332	0.0215117	0.0236607	0.0199559	0.0295126	0.0300548	0.0319548	0.0298537	0.0248603	0.0269987
2245.61	0.0289133	0.0120566	0.0122937	0.0238471	0.0173331	0.0290045	0.0275696	0.0167997	0.0079177	0.0215638	0.0223999	0.0281897	0.0222438	0.0288264	0.0129568	0.0251797	0.0253624	0.0218001	0.0207982	0.0203037	0.0264908	0.0222259	0.0213741	0.0143717	0.0223565	0.0175861	0.0194908	0.026423	0.017121	0.0256934	0.0218801	0.0175792	0.0166052	0.0231058	0.011492	0.0169708	0.0255832	0.0194455	0.0261171	0.01489	0.0280669	0.018349	0.0261486	0.0226189	0.0260989	0.0178248	0.0336361	0.0273104	0.0229495
2248.53	0.0296908	0.0123965	0.016951	0.0297335	0.0199323	0.0221531	0.0169042	0.0210425	0.0155009	0.0322484	0.0266367	0.0277536	0.0239143	0.0221843	0.00998574	0.0267836	0.00984915	0.0342888	0.0259637	0.0168382	0.0260189	0.0221532	0.0240082	0.026612	0.0106226	0.0191211	0.0280811	0.0247579	0.00878081	0.0237481	0.0261223	0.0247211	0.0179066	0.0254602	0.0180709	0.0196416	0.0293868	0.0297987	0.0193492	0.0344214	0.0203622	0.0200369	0.0204946	0.0218106	0.0285216	0.0293271	0.0296707	0.0241435	0.0271401
2251.44	0.0203453	0.0152766	0.0224558	0.0209087	0.0198038	0.0237521	0.0266305	0.0247141	0.0195897	0.0211401	0.0244225	0.0260451	0.0220809	0.016523	0.0179605	0.0246683	0.0281006	0.0121867	0.0248647	0.018624	0.0214248	0.012846	0.0322984	0.034115	0.0154187	0.0180266	0.0186032	0.0152584	0.0247317	0.0230704	0.0238749	0.0277261	0.0223493	0.0213662	0.0222614	0.0366127	0.0253902	0.0271202	0.0231904	0.0321254	0.0203495	0.0172183	0.0185183	0.0303403	0.0305174	0.0411264	0.0245489	0.0274946	0.0346544
2254.35	0.0133337	0.0183165	0.0259785	0.0207961	0.0219551	0.0157801	0.0193171	0.0221423	0.0105921	0.0206089	0.0234608	0.0173761	0.0252167	0.0285516	0.0187529	0.0239423	0.0271846	0.0230019	0.0163374	0.0234541	0.0225077	0.0202184	0.0264054	0.011784	0.0253442	0.0178628	0.0208138	0.0183461	0.018876	0.0254048	0.0170351	0.0332533	0.0183212	0.0299541	0.00815376	0.00744701	0.029785	0.0220557	0.032411	0.0384008	0.0170068	0.0180305	0.0257026	0.0234999	0.0328606	0.0233797	0.0393743	0.0230781	0.0268288
2257.26	0.0181654	0.0168985	0.0161372	0.0179578	0.0190369	0.0247751	0.0247295	0.0265536	0.0279237	0.0240383	0.0204456	0.0264036	0.0284351	0.0218688	0.0150809	0.0231963	0.0203929	0.0239502	0.019629	0.0200195	0.0237415	0.0254011	0.0266126	0.0161134	0.0159735	0.0104026	0.015047	0.0140997	0.015955	0.0207219	0.0189456	0.0212371	0.012871	0.0286739	0.0220929	0.0323817	0.0307647	0.021415	0.0294499	0.0272786	0.0224303	0.0192639	0.0169511	0.0298238	0.0315571	0.0342257	0.0351903	0.0288928	0.0258184
2260.17	0.0246265	0.0139277	0.0171432	0.0285207	0.0208451	0.0193838	0.0320305	0.0322395	0.0173616	0.0206489	0.0219726	0.0204397	0.021077	0.0243399	0.0243571	0.0262359	0.0236367	0.0200982	0.0188158	0.019034	0.0209767	0.0161722	0.0318473	0.00598439	0.0134128	0.0201531	0.0194109	0.0296182	0.0229614	0.0261419	0.0234614	0.034277	0.017882	0.0214203	0.0132931	0.0202481	0.0367865	0.021294	0.0193082	0.0264116	0.0312595	0.0223084	0.0253235	0.0237462	0.0286261	0.0363125	0.0358222	0.0301598	0.0337322
2263.08	0.0253748	0.0105344	0.0213811	0.0202402	0.0192002	0.0182052	0.0252919	0.0204117	0.0267806	0.0236052	0.0263297	0.0367526	0.028453	0.0145851	0.0142483	0.0285375	0.0267493	0.0228028	0.0290329	0.0237451	0.0189381	0.0247184	0.0240391	0.0252803	0.00804497	0.0157266	0.0168701	0.0371891	0.0204328	0.0215522	0.0239867	0.0245282	0.0118219	0.0270341	0.01376	0.0317411	0.0228736	0.0237015	0.0279148	0.030419	0.0223863	0.0278396	0.0307286	0.0253542	0.0300448	0.0308378	0.0415165	0.0241968	0.0253381
2265.99	0.0157769	0.0119861	0.0242044	0.0216718	0.0160032	0.019737	0.0238297	0.0274217	0.0130491	0.0248811	0.021821	0.0195148	0.024922	0.017368	0.0207987	0.0223484	0.0249594	0.0280299	0.0269541	0.0183804	0.0199526	0.0184209	0.0212323	0.0256582	0.0352818	0.0123667	0.0238544	0.0267407	0.0187248	0.0227405	0.0248664	0.0203964	0.0180659	0.0276879	0.024317	0.0257875	0.0253695	0.0153618	0.0220439	0.0363145	0.0163223	0.0226275	0.0342242	0.0228212	0.0271513	0.0366998	0.0278958	0.0312118	0.0254706
2268.89	0.0173415	0.0136377	0.0155783	0.0237579	0.0195702	0.0183367	0.0198493	0.0208175	0.0247609	0.0176873	0.0237419	0.0185301	0.023879	0.0230389	0.00824827	0.0239751	0.0222916	0.0135783	0.0199711	0.0151625	0.0203819	0.0207732	0.0279557	0.0248226	0.019443	0.0192078	0.0159908	0.0182095	0.0158422	0.0229746	0.0280652	0.0239577	0.0210392	0.0246369	0.00623048	0.0226998	0.0173487	0.0251822	0.0278279	0.00410534	0.0207217	0.0233298	0.026878	0.0179456	0.0300339	0.0211541	0.0397332	0.0300867	0.0206959
2271.8	0.0230287	0.0116745	0.020851	0.0274791	0.0250079	0.0237703	0.0371664	0.0240556	0.0191309	0.0234896	0.0228917	0.0373955	0.0155475	0.0265936	0.00322241	0.0253273	0.0259289	0.0268614	0.0234056	0.018838	0.0198165	0.00656556	0.0261054	0.0151026	0.0124329	0.0119426	0.0113429	0.0331156	0.0171311	0.0267809	0.02236	0.0242162	0.0144267	0.0208493	0.01814	0.0328315	0.016731	0.0226284	0.0237938	0.0268918	0.0150791	0.0217296	0.0230638	0.0312501	0.0223958	0.0213287	0.034867	0.0268618	0.0405073
2274.7	0.0187517	0.0137282	0.0221972	0.0195193	0.0210321	0.0193183	0.0230821	0.0197396	0.0201032	0.0210552	0.0254732	0.023605	0.0245852	0.0116549	0.0142797	0.0302244	0.0237435	0.0211031	0.0269462	0.0277037	0.023831	0.0164647	0.0198801	0.0190395	0.0270441	0.0194552	0.0190782	0.0336601	0.0204631	0.0266426	0.0199842	0.0262426	0.017876	0.0289692	0.0230873	0.0202531	0.0207457	0.0170161	0.0172127	0.0317581	0.0261344	0.021768	0.0329209	0.0335429	0.0265747	0.0284138	0.0405924	0.0241505	0.0272598
2277.61	0.0181848	0.0249045	0.0330745	0.0265657	0.0266885	0.0170799	0.0264187	0.0330274	0.0223176	0.0259698	0.0228113	0.0269858	0.026014	0.0236066	0.0107568	0.0253582	0.0200663	0.0218758	0.015858	0.022682	0.0218094	0.0205788	0.0225496	0.0198723	0.0209373	0.0166144	0.0219562	0.0157951	0.0212088	0.0304665	0.0232432	0.0337577	0.0173828	0.0195962	0.0214628	0.0196793	0.0224204	0.0268121	0.02382	0.0241154	0.0212458	0.0145156	0.0234686	0.0311412	0.030836	0.0223751	0.0309118	0.0228811	0.0273827
2280.51	0.0274202	0.0178949	0.0202657	0.024087	0.023003	0.0216183	0.0279438	0.0212323	0.0266528	0.0139813	0.0254006	0.0226228	0.0203738	0.0319725	0.0255875	0.0312335	0.0220174	0.0329293	0.0339937	0.022645	0.0300084	0.0212444	0.0286142	0.0121082	0.0240158	0.0277056	0.0146182	0.0256733	0.0206636	0.0248347	0.0193309	0.035846	0.0258714	0.020288	0.0187318	0.0331223	0.0224829	0.0316252	0.0313077	0.0262383	0.0212957	0.0236526	0.0289229	0.0426701	0.0266772	0.0321796	0.0439744	0.0240772	0.0430534
2283.41	0.0246248	0.013507	0.0280132	0.0186258	0.0266122	0.0248641	0.0205051	0.0349366	0.0148578	0.0180108	0.0247916	0.0194776	0.0265464	0.0204354	0.0200038	0.0325362	0.0163536	0.0236758	0.0178974	0.0181	0.0278562	0.0247833	0.0196551	0.0240573	0.0175206	0.0154314	0.0274705	0.0201021	0.0174265	0.0255922	0.0231921	0.0334022	0.0247145	0.0233144	0.0232547	0.0216603	0.0223666	0.0323281	0.0306697	0.024208	0.0173859	0.0236317	0.0378451	0.032068	0.0299923	0.0208162	0.0403644	0.0230142	0.0234671
2286.31	0.0211955	0.0165944	0.0309158	0.0207134	0.0198517	0.023093	0.0265847	0.0337994	0.0292355	0.0198198	0.0203704	0.0307124	0.0289562	0.0257352	0.0137271	0.0296268	0.0168954	0.0206968	0.0192297	0.0164802	0.0287743	0.0210682	0.018766	0.00479295	0.017927	0.0149736	0.0254512	0.0150734	0.0235425	0.024014	0.0234961	0.0325773	0.0225911	0.0211559	0.0204834	0.0328686	0.0334504	0.028535	0.0268631	0.0228648	0.0199132	0.0304909	0.0346543	0.0255083	0.0257029	0.0343754	0.0340227	0.0257553	0.0377587
2289.21	0.0214572	0.0256078	0.0263437	0.0306538	0.0211307	0.0252532	0.0191536	0.0375835	0.019871	0.0230555	0.0255793	0.017494	0.0276802	0.0255873	0.0203581	0.026594	0.023859	0.0238831	0.023945	0.0273241	0.0263456	0.0234203	0.0362385	0.0182432	0.0252454	0.0155798	0.0206312	0.0295364	0.0209971	0.0303696	0.0230523	0.0289716	0.0188003	0.0249932	0.023955	0.0509104	0.028599	0.0258462	0.0231026	0.0339362	0.0240405	0.0145707	0.0270834	0.0326473	0.0304914	0.0394882	0.0226383	0.0247076	0.0278265
2292.11	0.0170158	0.0158836	0.0283389	0.0228866	0.0205811	0.0186566	0.0247366	0.0144857	0.0231575	0.0202162	0.0243121	0.0190711	0.0212606	0.0312951	0.010453	0.0316326	0.0232054	0.0293579	0.0340938	0.0212345	0.015429	0.016591	0.0218316	0.0310676	0.0240752	0.0170559	0.0222228	0.0263421	0.0154272	0.0267827	0.0285138	0.0312333	0.0172803	0.0238649	0.0167142	0.0317568	0.0311654	0.0224631	0.0289872	0.0290418	0.019673	0.0264087	0.0213766	0.0246379	0.0280633	0.0370274	0.0365584	0.0337899	0.0254395
2295.01	0.0221171	0.0201021	0.0204868	0.0267433	0.0294916	0.0250037	0.0313432	0.0242845	0.0166338	0.0251773	0.0191352	0.0175868	0.02619	0.0285512	0.0181962	0.0310227	0.0231634	0.024781	0.0197399	0.0168008	0.0219838	0.0195234	0.0416372	0.0173019	0.023137	0.0179287	0.0217433	0.0312136	0.0284277	0.0254155	0.0207633	0.0220174	0.0196037	0.029982	0.0131864	0.0240606	0.0217007	0.0271336	0.0223673	0.0384442	0.0272602	0.0201099	0.0199255	0.0251189	0.0222994	0.0218818	0.0228796	0.0298963	0.0328083
2297.9	0.0138047	0.0216377	0.0260409	0.0221546	0.022836	0.0180714	0.0302394	0.0237385	0.0249069	0.028329	0.0219945	0.0264498	0.0245393	0.0168626	0.0147461	0.025954	0.0269447	0.0237234	0.020618	0.0163951	0.0282028	0.024736	0.0236499	0.0207481	0.015831	0.0186626	0.0178691	0.0238615	0.0241932	0.0274903	0.0184148	0.0264573	0.0229162	0.0320246	0.0189222	0.0280367	0.0219684	0.0230516	0.0325919	0.0273319	0.0227583	0.0202334	0.0290347	0.0201756	0.0263979	0.0377214	0.0286298	0.022174	0.0306004
2300.8	0.0185532	0.0221469	0.0178463	0.0187686	0.0197115	0.0241287	0.0239044	0.0336473	0.015011	0.0185514	0.0252545	0.0226523	0.025846	0.0223989	0.0156939	0.0272402	0.0189196	0.0197745	0.0167674	0.0232617	0.0209167	0.0173798	0.0143187	0.0179701	0.0382455	0.0142762	0.014634	0.026985	0.0235651	0.0281267	0.0255068	0.022316	0.0204603	0.0191589	0.0195564	0.0265726	0.0252825	0.0191459	0.0333422	0.0385433	0.0172622	0.0210916	0.0364156	0.0269511	0.0279407	0.0311192	0.0365906	0.0343218	0.0169208
2303.69	0.0258235	0.0110641	0.0158788	0.0309077	0.0232892	0.0145347	0.0249643	0.0197887	0.0218528	0.022981	0.0253265	0.0283264	0.0206965	0.0209093	0.0120303	0.0211931	0.0148617	0.029209	0.0208243	0.0188219	0.0196094	0.014262	0.0367841	0.0163868	0.0141544	0.017703	0.0187573	0.0233361	0.0157975	0.0246148	0.0310777	0.0273065	0.0185327	0.0325538	0.00914632	0.0254446	0.0205597	0.0285057	0.0226172	0.0302177	0.0146372	0.0274791	0.0213556	0.0270576	0.0287073	0.0282275	0.0287418	0.0265764	0.0227093
2306.59	0.024921	0.0301987	0.0260638	0.0208689	0.0272025	0.0234266	0.0211596	0.0119488	0.0128352	0.0150434	0.0236154	0.0295274	0.0301921	0.0185882	0.0192094	0.0210629	0.0185647	0.0287126	0.00958796	0.0165686	0.0209146	0.013533	0.0239706	0.0187904	0.0116084	0.0162295	0.0250731	0.0320518	0.023039	0.0282841	0.0210256	0.0204173	0.0206924	0.0270234	0.017678	0.0296957	0.0172641	0.0234216	0.0152544	0.0295122	0.0184367	0.0230372	0.0234289	0.0246221	0.0227297	0.0292168	0.0374572	0.0180774	0.0275062
2309.48	0.0313767	0.0187963	0.0245458	0.0232742	0.0226414	0.0246769	0.0238311	0.0200118	0.0171675	0.0117799	0.026725	0.0327095	0.0207302	0.0282217	0.027267	0.0267578	0.0146719	0.018995	0.0269298	0.0135357	0.0236239	0.0160444	0.0339885	0.0164952	0.0217227	0.0162385	0.0129785	0.0229161	0.0192844	0.0320532	0.0246298	0.0229091	0.019438	0.0355117	0.0155366	0.0325978	0.0208592	0.0284234	0.0284526	0.0209526	0.017787	0.0186867	0.0282883	0.0218788	0.0260849	0.0311096	0.0334517	0.0261919	0.0274535
2312.37	0.017562	0.0128354	0.0297958	0.0191634	0.0219399	0.0253907	0.018444	0.0194184	0.0158659	0.0248047	0.0207201	0.0183738	0.0203307	0.0221566	0.00870705	0.0331038	0.0237174	0.0268076	0.0320704	0.0216721	0.0233473	0.0161654	0.0247409	0.0246193	0.0209185	0.0138395	0.0153706	0.0251594	0.0211173	0.0189732	0.0179861	0.0250002	0.0216516	0.0266518	0.0300847	0.00463846	0.0136302	0.0195903	0.029552	0.0285986	0.018429	0.0168293	0.0342395	0.0206102	0.032545	0.0243484	0.0209987	0.0260198	0.0415497
2315.26	0.0225426	0.0118542	0.0279257	0.021786	0.0129663	0.0264698	0.0115788	0.0252559	0.0118906	0.0202153	0.025781	0.0289899	0.0145419	0.0322646	0.00651617	0.0290663	0.0250952	0.0230385	0.0238815	0.0228295	0.0255889	0.0167529	0.0242943	0.01846	0.0126486	0.0183194	0.0178921	0.020592	0.0250712	0.0105128	0.0231528	0.0376893	0.0185014	0.0292341	0.0176372	0.0252667	0.018805	0.02271	0.0254344	0.0212729	0.0211819	0.0180345	0.0157418	0.0244661	0.0235836	0.0241309	0.0310189	0.0286357	0.0155138
2318.15	0.0173501	0.0130053	0.0203693	0.0193106	0.0185823	0.0249793	0.0272836	0.0174098	0.0147483	0.0185342	0.0250793	0.0182535	0.0238568	0.0220602	0.0200174	0.0273176	0.0213801	0.0236014	0.0265429	0.0189381	0.0226082	0.016766	0.0276277	0.0177896	0.0251546	0.0170402	0.0139165	0.0362989	0.0218357	0.0285357	0.023135	0.0256486	0.0232492	0.0168014	0.0221261	0.0188805	0.0187198	0.0234889	0.0284522	0.0259519	0.0226957	0.0255663	0.0280602	0.0287656	0.0364116	0.0270591	0.0378732	0.0176218	0.027622
2321.04	0.018255	0.0162664	0.0195749	0.0196669	0.0145448	0.0217647	0.0157341	0.0327967	0.0237123	0.014346	0.0187733	0.0350818	0.0238648	0.0384305	0.0174075	0.0248955	0.0210779	0.0291389	0.0248768	0.0188917	0.0226886	0.015597	0.0273387	0.0184526	0.0356617	0.016046	0.0155365	0.0310722	0.0197625	0.0247403	0.0161973	0.0240061	0.018227	0.0270564	0.0139715	0.0358508	0.0233421	0.0239638	0.0253803	0.0288607	0.0228452	0.0206898	0.0230845	0.0202347	0.0268851	0.018473	0.0331749	0.0309892	0.0427093
2323.93	0.0172153	0.0231068	0.018516	0.0278721	0.023131	0.0218079	0.0244095	0.0225784	0.0169642	0.0216774	0.0186792	0.0366937	0.0270638	0.0148116	0.0194352	0.0239685	0.0232067	0.026188	0.0219192	0.0208312	0.0224593	0.0161192	0.0193978	0.0224199	0.0185692	0.00866358	0.0265024	0.0229719	0.0182095	0.0174002	0.0257144	0.0253966	0.0239319	0.033799	0.0186189	0.0237724	0.0235002	0.0232387	0.0307829	0.0294358	0.0125059	0.0208812	0.0259173	0.0205958	0.0268912	0.0236794	0.0323699	0.026641	0.0348004
2326.81	0.0225812	0.0262715	0.0266687	0.0268345	0.0304253	0.0257952	0.0307692	0.0343791	0.0299171	0.0303915	0.0244087	0.0291587	0.018383	0.0292222	0.0254804	0.0307654	0.0338604	0.0274043	0.0319796	0.024284	0.0264499	0.0233449	0.0151387	0.0125263	0.0334782	0.0233219	0.0205279	0.0244697	0.0255842	0.0342866	0.0317274	0.0259046	0.0233887	0.0324446	0.0227929	0.0318793	0.0257756	0.0167043	0.02567	0.0391015	0.0204006	0.0346041	0.0383755	0.0314323	0.0269141	0.028112	0.0317304	0.0275722	0.0381097
2329.7	0.0272344	0.0244052	0.025438	0.0268091	0.0254609	0.0237591	0.0157366	0.0371521	0.0153386	0.0347049	0.0210187	0.0509829	0.0301934	0.0387049	0.0217	0.0301432	0.0227187	0.0233984	0.0247112	0.024396	0.0249364	0.0168221	0.0396593	0.0235427	0.032719	0.0177633	0.0265906	0.0344001	0.0336859	0.0338872	0.0172453	0.0302192	0.0290025	0.0285574	0.0367187	0.0516919	0.0301962	0.0270155	0.0254544	0.0188933	0.0243992	0.0230532	0.0277126	0.0392063	0.0293275	0.0312532	0.0400883	0.0324254	0.0417182
2332.58	0.020251	0.0227248	0.0289116	0.0223641	0.0252491	0.0253286	0.0359945	0.0251981	0.0193179	0.0216834	0.022869	0.0408415	0.0304695	0.03462	0.025666	0.0288305	0.0287408	0.0394854	0.0180703	0.0190336	0.0232691	0.0157495	0.0365231	0.0222326	0.0342141	0.0203118	0.0163152	0.0308327	0.0287624	0.0307955	0.0256441	0.0307342	0.0257424	0.0239098	0.0179612	0.0476664	0.030279	0.0247152	0.0254809	0.0328223	0.0247194	0.0206372	0.0231941	0.0275247	0.0347329	0.025808	0.033972	0.0261974	0.0348068
2335.46	0.0206869	0.0216964	0.0386363	0.0284542	0.0214369	0.0186289	0.0274304	0.0190367	0.0146674	0.0253115	0.0239191	0.0289459	0.0266591	0.026854	0.0221396	0.0277182	0.0301906	0.0220512	0.0286763	0.0228479	0.0294761	0.0259304	0.0247938	0.0240602	0.0252009	0.0186094	0.0171304	0.0296677	0.0199605	0.0332658	0.0282275	0.0406975	0.0244125	0.0391474	0.0181435	0.0367937	0.0248505	0.0257324	0.0342168	0.0330657	0.0262279	0.0264831	0.0309171	0.0224242	0.0212899	0.0339407	0.0311454	0.0224957	0.0210899
2338.35	0.0213239	0.0230035	0.0331617	0.0320013	0.0195085	0.0206814	0.030356	0.0302699	0.0181384	0.015647	0.0252661	0.0360823	0.0243932	0.0259646	0.0305558	0.0311119	0.0118656	0.0173934	0.0177986	0.0300612	0.0229635	0.0245703	0.0138827	0.0172177	0.0254178	0.0137323	0.0304252	0.0256441	0.0228902	0.0267697	0.0222861	0.0301712	0.0197434	0.0293711	0.023908	0.0348906	0.0251588	0.0179773	0.0254197	0.0370623	0.0282761	0.0312906	0.026697	0.0281972	0.0281135	0.0182795	0.0300636	0.0242603	0.0305165
2341.23	0.017693	0.0149976	0.023752	0.0268155	0.0226871	0.0207384	0.0244998	0.0144945	0.0195091	0.0236685	0.0194267	0.0290774	0.028308	0.0153631	0.0119457	0.0240835	0.0238523	0.027625	0.0248082	0.0155472	0.0217105	0.0178544	0.0291956	0.0184166	0.0255855	0.0196012	0.0153186	0.0200911	0.026993	0.020696	0.0267042	0.0224245	0.0241623	0.0287307	0.0237349	0.0310637	0.0286763	0.0224941	0.0295242	0.031798	0.0326495	0.027706	0.0278374	0.018262	0.028096	0.0276238	0.0324432	0.0257913	0.0302377
2344.11	0.0203811	0.0145617	0.0232364	0.0164443	0.0256348	0.0251976	0.041729	0.00471152	0.0215413	0.026399	0.0243646	0.023615	0.0241717	0.0305321	0.0189277	0.0221502	0.0186498	0.0231402	0.0134706	0.0270975	0.0187218	0.0212098	0.0237261	0.0280181	0.00843502	0.013961	0.0233491	0.0214821	0.0119431	0.0256911	0.0254494	0.0192733	0.0208578	0.0229293	0.0221245	0.0145143	0.0170185	0.0255539	0.0280304	0.027091	0.0243304	0.0164354	0.0187726	0.0201522	0.0309444	0.0272472	0.038955	0.0300308	0.0362036
2346.99	0.0194522	0.0272484	0.0265105	0.0206951	0.0268734	0.0162697	0.0233667	0.01582	0.0149235	0.0188794	0.0168047	0.0275498	0.0220866	0.0151157	0.0199604	0.0226781	0.0172982	0.0232656	0.00965784	0.0197722	0.0226359	0.022772	0.00817522	0.0132357	0.0255592	0.0173561	0.0211353	0.0215735	0.0140801	0.0189399	0.0155145	0.0192803	0.0197032	0.0252755	0.0159042	0.0361593	0.0277948	0.0222553	0.0236248	0.0382305	0.0241098	0.0204499	0.0137007	0.0228085	0.0250622	0.0239818	0.0334527	0.0284364	0.0400373
2349.86	0.0210981	0.0158807	0.0296957	0.0221579	0.0194432	0.0260917	0.0222184	0.0298957	0.0173415	0.0184785	0.0230677	0.0257714	0.0231461	0.022768	0.0153361	0.0201147	0.0260604	0.0271218	0.0255103	0.018986	0.0187915	0.0155104	0.0152083	0.0166772	0.0326605	0.0191557	0.021828	0.0174093	0.0277701	0.0212606	0.0179252	0.0208637	0.017361	0.0234855	0.0184293	0.0232145	0.0343824	0.0229086	0.0226308	0.0280507	0.0178729	0.023785	0.0306902	0.0327274	0.0330031	0.027093	0.0296242	0.0230739	0.0193906
2352.74	0.0274639	0.0128389	0.0340708	0.0230372	0.0193167	0.0227078	0.0241153	0.0279562	0.0189321	0.018502	0.0185073	0.0281178	0.0270116	0.0262847	0.0186635	0.0284456	0.0187104	0.0239329	0.0136883	0.0252363	0.023297	0.0225948	0.0374312	0.0123585	0.0381256	0.0145878	0.0145884	0.0276041	0.0260391	0.0176714	0.0157487	0.0184972	0.0173724	0.0362213	0.0175774	0.0212367	0.0168066	0.0244944	0.0245214	0.0182056	0.00890153	0.0237052	0.0200709	0.0213922	0.0269953	0.0235845	0.0299573	0.0273951	0.024811
2355.62	0.0128716	0.0140254	0.0312247	0.0177491	0.0282623	0.0198014	0.0293884	0.0378433	0.0261365	0.0185816	0.0178962	0.0235956	0.023417	0.0306707	0.0248195	0.0246536	0.0268737	0.02171	0.0188905	0.0115939	0.0217785	0.018878	0.034238	0.0228227	0.0261739	0.0146484	0.00969111	0.032504	0.0272256	0.0212143	0.0139136	0.0280586	0.0213379	0.0259517	0.0169575	0.0273556	0.0247697	0.0234495	0.0265283	0.025423	0.0201511	0.0264684	0.0192829	0.030977	0.0218058	0.0269627	0.0383688	0.0335662	0.0396031
2358.49	0.0288666	0.0194618	0.0310049	0.0248528	0.0272318	0.0247868	0.0332758	0.0255419	0.0262294	0.0194525	0.0153637	0.0308568	0.025217	0.0262553	0.0155131	0.0271713	0.0163415	0.0172667	0.025277	0.0190833	0.0222725	0.0171933	0.0286682	0.0201438	0.0240719	0.0126586	0.0144575	0.029102	0.0205624	0.0224903	0.0250984	0.0262237	0.0108276	0.0258637	0.013314	0.0227522	0.0215101	0.0196425	0.0153131	0.0194216	0.0181882	0.0151025	0.00713179	0.0264301	0.0213899	0.0204814	0.0355657	0.0226827	0.0318125
2361.36	0.0157377	0.0200959	0.0239401	0.0281481	0.0174226	0.017778	0.017832	0.0296241	0.0184531	0.0244804	0.0196068	0.021847	0.0244468	0.0248512	0.0110037	0.0280912	0.0265679	0.0232809	0.0206036	0.0160119	0.0189038	0.0252595	0.0158165	0.0212197	0.0191611	0.0211271	0.0206297	0.0248679	0.0256899	0.0306283	0.0229988	0.0262858	0.0174867	0.0285193	0.0188287	0.0189471	0.0314514	0.0231798	0.022448	0.0348295	0.0250648	0.0222445	0.0282805	0.0209404	0.0226378	0.0245377	0.0288315	0.0276967	0.0372718
2364.24	0.0253524	0.0215137	0.0222131	0.0166845	0.0236859	0.0254868	0.0198951	0.0181115	0.0202374	0.0214956	0.0194661	0.0195696	0.0210118	0.0251407	0.0051443	0.0254903	0.025942	0.0218284	0.021649	0.0198787	0.0208619	0.0187702	0.0242785	0.031526	0.024242	0.0099036	0.0280591	0.0201508	0.0221394	0.0207977	0.016633	0.0267306	0.0186422	0.0214107	0.0152958	0.0262712	0.030565	0.0258737	0.0164288	0.0279155	0.0121627	0.0274924	0.0293246	0.0168641	0.0253272	0.011863	0.0306938	0.0313494	0.0225427
2367.11	0.0207112	0.0202114	0.0257889	0.0151334	0.0224229	0.021595	0.0285604	0.0137959	0.0287448	0.0253504	0.0176666	0.0233526	0.0112975	0.0298157	0.0106114	0.0306977	0.0386016	0.0229691	0.0202583	0.0115706	0.0161687	0.0204074	0.0313007	0.0153331	0.021337	0.0087303	0.0110481	0.024605	0.0139582	0.0261801	0.0127861	0.0146516	0.0206165	0.0200311	0.0150515	0.027842	0.0155483	0.0231409	0.0251207	0.0251374	0.0152323	0.0157575	0.0244549	0.0152109	0.0215834	0.0205782	0.0236844	0.0289671	0.0206682
2369.98	0.0185966	0.00352124	0.0174754	0.0271365	0.0188158	0.0157721	0.0322052	0.0113393	0.0100662	0.0239166	0.0180953	0.038654	0.0182984	0.0293385	0.0239236	0.0227856	0.0218192	0.0164489	0.0133451	0.016104	0.0213913	0.0254152	0.0298764	0.0236405	0.0235443	0.0163906	0.0180162	0.0282778	0.0201065	0.0276443	0.0266096	0.0297447	0.0144875	0.0256256	0.0201789	0.0284448	0.0214529	0.0236328	0.0205098	0.030886	0.0187176	0.0201795	0.0230248	0.0269417	0.0278149	0.0267202	0.0289763	0.0265024	0.0274088
2372.85	0.0140149	0.0220256	0.0138541	0.0179425	0.019613	0.0254717	0.0295579	0.0294111	0.0161199	0.0187369	0.0223486	0.036869	0.0249768	0.0397864	0.0207741	0.0282358	0.015176	0.0191862	0.0165045	0.0279549	0.0247222	0.0278512	0.0208856	0.0099379	0.0279771	0.0157831	0.00901392	0.0220644	0.0230887	0.0222381	0.0184589	0.0264518	0.0193214	0.0185396	0.0111308	0.0160996	0.0151323	0.0263108	0.0251709	0.0255716	0.0206594	0.0137818	0.0316412	0.027174	0.0236286	0.0143849	0.0224842	0.0341938	0.0234292
2375.72	0.0127195	0.0227702	0.0224876	0.0191037	0.0165474	0.0201659	0.0242199	0.0139698	0.0190491	0.0173032	0.0180574	0.0283576	0.0206047	0.0229233	0.0124851	0.0239751	0.0218519	0.0329117	0.0182425	0.00974019	0.0223048	0.020694	0.0298492	0.0165185	0.0295942	0.0145531	0.013554	0.0221764	0.0298884	0.0228707	0.0207378	0.020177	0.0152783	0.031409	0.0218619	0.0185034	0.0167798	0.019797	0.0292138	0.0302174	0.0239033	0.0126768	0.0281825	0.0280628	0.0244796	0.0218695	0.0299844	0.0272856	0.0311647
2378.58	0.0207269	0.0106674	0.0236668	0.0224516	0.0211271	0.0162897	0.0335676	0.0245696	0.0203488	0.0199226	0.023547	0.0284972	0.0243073	0.0322157	0.000430991	0.0237429	0.0172654	0.0161778	0.012237	0.014715	0.0207604	0.0172934	0.0261096	0.0187088	0.024153	0.0154629	0.0247827	0.0251761	0.0181123	0.0290861	0.0173742	0.0250288	0.0169841	0.0203652	0.0131766	0.031488	0.0175868	0.0173242	0.0275735	0.0262253	0.0197107	0.0266484	0.0170533	0.0218727	0.0227365	0.0294367	0.0352907	0.0175473	0.0204743
2381.45	0.0263239	0.02199	0.0144507	0.0226217	0.0125863	0.0126583	0.0121219	0.0205926	0.0193946	0.0216813	0.0144509	0.023973	0.0177312	0.0244829	0.0112809	0.0237896	0.023241	0.0305327	0.0188258	0.0224959	0.0245027	0.0172227	0.0268742	0.0210852	0.0163816	0.0176615	0.0150601	0.0241409	0.0164566	0.0214291	0.0272407	0.0262874	0.0199438	0.0150459	0.0276005	0.0226425	0.0167643	0.0246511	0.0261898	0.027791	0.0136509	0.0125126	0.021996	0.0243776	0.0240108	0.0154611	0.0253454	0.0208443	0.0257492
[truncated: 380 more rows]
[truncated: 245 more columns]

## Sheet: Figure 4b
FMN+		no FMN
wavenumber	Intensity	wavenumber	Intensity
319.144	0.0233433	319.144	0.0136573
322.786	0.0187472	322.786	0.0171279
326.428	0.0175825	326.428	0.0212455
330.069	0.017308	330.069	0.0192621
333.709	0.0192073	333.709	0.0218676
337.348	0.018929	337.348	0.0203993
340.984	0.0171219	340.984	0.0162226
344.618	0.0221134	344.618	0.0175924
348.252	0.0209539	348.252	0.0228476
[truncated: 434 more rows]

## Sheet: Figure 4c
Canthaxanthin+		No canthaxanthin
[truncated: 1,020 more rows]

[truncated: 18 more sheets: Figure 4d, Figure 4e, Figure 4f, Figure 4g, Figure 4h, Supplementary 1, Supplementary 2, Supplementary 3, Supplementary 4, Supplementary 5, Supplementary 6, Supplementary 7, Supplementary 8, Supplementary 9, Supplementary 10, Supplementary 11, Supplementary 12, Supplementary 13]
